# Supplementary material for: BCG vaccination-induced acquired control of mycobacterial growth differs from growth control preexisting to BCG vaccination
Source: Nat Commun. 2024 Jan 2;15:114. doi: 10.1038/s41467-023-44252-5 (PMC10761850; doi:10.1038/s41467-023-44252-5)
Supplement: Supplementary file 4 — Source Data [file 41467_2023_44252_MOESM4_ESM.xlsx]

## Sheet: Fig 1
	Demographics and mycobacterial inhibitory capacity of Dutch 300 BCG cohort											MGIA assay
												for all MGIA assays a standard curve is taken along to convert the time to positivity (TTP) of the MGIT tubes to logCFU
				BCG	MGIA (logCFU)		MGIA					with increasing dilutions the spread within the replicates increases and a some point CFU will not be detectable anymore
	ID	gender	age	scar (cm)	pre vacc	post vacc	classification
	44	F	23.6359	0.3	1.61	0.88	acquired control					standard curves MGIA 300 BCG cohort
	45	M	27.9097	0.3	2.23	2.075	no control
	46	F	19.9562	0.4	2.43	1.815	acquired control					row stats
	47	F	23.8713	0.2	2.09	2.51	no control
	49	M	22.6612	0.4	2.09	2.55	no control					TTP	dilution	mean	SEM	SD	%CV	N
	55	F	24.4709	0.35	0	0.605	already controlling					BCG1	-	81	4.04145	7	8.64198	3
	60	M	20.1643	0.4	1.525	1.88	no control					BCG2	10	107	5	8.66025	8.0937	3
	61	M	23.707	0.5	0.31	1.09	already controlling					BCG3	100	149.667	4.09607	7.0946	4.74027	3
	64	M	19.8166	0.5	2.44	2.22	acquired control					BCG4	1000	203	1.73205	3	1.47783	3
	76	M	33.9685	0.5	2.02	2.27	no control					BCG5	10000	258	6.4291	11.1355	4.3161	3
	84	F	20.3504	0.5	2.25	2.24	no control					BCG6	100000	339.2	2.08327	4.65833	1.37333	5
	85	M	35.1157	0.6	1.945	2.39	no control					BCG7	1000000	398.667	32.9663	57.0993	14.3226	3
	86	M	23.1485	0.5	2.25	2.39	no control					BCG8	10000000	363.5	11.5	16.2635	4.47413	2
	93	M	29.5332	0.5	1.715	1.69	no control
	96	M	24.7337	0.3	1.905	0	acquired control
	97	F	23.321	0.3	2.195	1.115	acquired control					log CFU	dilution	mean	SEM	SD	%CV	N
	98	M	28.1123	0.2	1.855	2.16	no control					BCG1	-	7.59	0.07	0.121244	1.59741	3
	105	F	23.2416	0.3	1.785	1.93	no control					BCG2	10	6.60333	0.0622718	0.107858	1.63339	3
	108	M	27.1211	0.3	2.07	1.97	no control					BCG3	100	5.26333	0.0833333	0.144338	2.74232	3
	109	M	35.1376	0.7	0	1.025	already controlling					BCG4	1000	4.42667	0.0533333	0.092376	2.08681	3
	110	F	54.9049	0.3	1.515	1.865	no control					BCG5	10000	2.96	0.2498	0.432666	14.6171	3
	114	M	18.5133	0.5	1.835	2.01	no control					BCG6	100000	2.38	0.1	0.173205	7.27752	3
	123	F	24.0329	0.5	0.165	0.44	already controlling					BCG7	1000000	no CFU detected
	131	F	23.0308	0.5	1.835	2.6	no control					BCG8	10000000	no CFU detected
	133	M	25.744	0.6	2.31	2.105	acquired control
	134	M	21.4346	0.3	2.27	2.49	no control
	141	F	24.4819	0.3	1.26	1.42	already controlling
	150	F	25.9083	0.3	2.68	2.36	acquired control
	197	M	25.1088	0.8	2.46	2.175	acquired control
	211	F	20.3997	0.5	0.995	0.59	already controlling
	213	F	23.6167	0.5	2.295	2.215	no control
	214	F	19.6797	0.5	0.68	1.13	already controlling
	259	F	24.1013	0.5	0.21	0.525	already controlling
	266	M	23.6879	0.5	2.03	1.875	no control
	268	M	25.6893	0	2.535	2.465	no control
	269	M	21.1034	0.5	2.01	1.96	no control
	270	F	23.1595	0.5	0.02	0	already controlling
	271	F	22.6913	0.7	1.755	2.37	no control
	272	F	20.3368	0.7	0.4	0	already controlling
	277	M	70.5845	1	1.99	2.02	no control
	279	M	22.9185	0.4	2.5	2.435	no control
	286	F	20.1862	0.5	0.5	0.31	already controlling

## Sheet: Fig 2 A-C & S5A
Dutch 300BCG cohort
data for flow cytometry, luminex results and Olink dataset
		Flow cytometry																																Luminex results
		% of CD45+ cells	% of CD45+ CD4+ cells		% of CD45+ CD38+ cells	% of CD19+ B cells	% of CD19+CD20+ B cells								% of CD45+ cells	% of CD3+ T cells	% of CD4+ T cells				% of CD3 T cells	% of CD8+ T cells				% of CD45+ CD3-CD56- cells	% of monocytes			% of CD45+CD3- cells
ID	visit	granulocytes CD15+66b+	Treg CD25+127dim	Treg FoxP3+127dim	Bcells (CD19+)	CD20+ CD19+	class switched B cells	IgD+ _ CD27+	naive B cells	IgD- _ CD27-	IgM- _ IgD+	IgM+ _ IgD+	IgM+ _ IgD-	IgM- _ IgD-	CD3+	CD4+	CD4+ TEMRA	CD4+ Naive	CD4+ CM	CD4+ EM	CD8+	CD8+TEMRA	CD8+ Naive	CD8+ CM	CD8+ EM	monocytes	non classical monocytes	intermediate monocytes	classical monocytes	NK cells	NKT cells	CD56high		6Ckine/CCL21	BCA-1/CXCL13	CTACK/CCL27	ENA-78/CXCL5	Eotaxin-2/CCL24	Eotaxin-3/CCL26	Eotaxin/CCL11	Fractalkine/CX3CL1	GCP-2/CXCL6	GM-CSF	Gro-a/CXCL1	Gro-b/CXCL2	I-309/CCL1	I-TAC/CXCL11	IFN-g	IL-1b
44	pre vacc	49.8	3.83616	6.89505	1.51	39.7	20	2	68	10	20	50	4	26	29.4	58.5	0.195	51.5	41.5	6.82	30.2	2.02	79.1	17.3	1.6	8.39	17.057	1.70886	81.2342	3.87	0.41	0.264		nd	nd	nd	nd	nd	nd	nd	nd	nd	nd	nd	nd	nd	nd	nd	nd
44	post vacc	71.3	4.84456	6.03007	3.83	86.2	16.2	20.3	57.6	5.88	8.4	69.7	6.3	15.5	27.7	48.9	0.452	49.8	45.3	4.39	29.1	7.05	71.1	20.9	0.96	11.1	6.28623	6.17029	87.5435	2.59	0.31	0.162		3721.96	5.96	49.13	1111.72	1000	15.43	8.16	78.5	6.93	15.63	74.6	36.16	30.31	1.3	25.6	7.09
45	pre vacc	40.4	4.50736	8.14384	1.08	68.8	12.7	10.9	72.7	3.64	20	63.6	5.45	10.9	33.3	59.3	0.266	53.4	41.4	4.87	27.5	1.95	56.5	32.6	8.97	9.83	44.9271	4.77816	50.2948	4.12	0.365	0.271		3835.8	18.85	41.98	7579.03	493.56	28.68	11.32	199.3	12.33	27.71	740.6	274.84	164.04	1.05	44.07	18.78
45	post vacc	60.7	6.70967	8.32566	3.67	76.4	8.77	14.4	70.7	6.15	10.2	75	3.8	11	34.2	48.1	0.413	54.1	43	2.51	25	6.23	46.3	40.3	7.19	13.5	46.7853	7.56036	45.6544	6.81	0.591	0.474		4305.64	8.38	48.97	738.92	439.58	12.28	7.67	65.26	5.9	10.69	92.61	44.08	22.46	0.69	17.27	5.47
46	pre vacc	20	5.44503	8.1638	1.37	73.2	20	3.48	66.1	10.4	16.5	53	6.96	23.5	46.8	60.5	0.438	65.5	26.5	7.55	25	6.08	46.5	27.2	20.2	8.44	20.489	6.81818	72.6928	2.28	1.51	0.223		4823.9	5	29.62	2941.39	190.58	23.99	18.94	33.12	6.77	1	400.67	164.26	15.19	0.41	2.94	2.23
46	post vacc	35.1	5.28916	7.46691	2.68	84.4	7.99	12.1	70.5	9.37	4.13	79.6	8.82	7.44	36	56	0.698	66.4	27.8	5.13	22.8	10	45.4	28.7	15.8	10.9	18.8959	14.4524	66.6517	2.04	2.47	0.214		5284.37	2.83	30.92	1628.67	193.14	18.88	16.52	25.87	6.38	1	122.43	96.12	8.6	0.55	2.65	1.21
47	pre vacc	50.8	4.17005	7.83303	1.39	54	20.9	2.99	59.7	16.4	7.46	55.2	1.49	35.8	27.7	63.1	0.343	49.3	43.4	6.96	21.9	11.7	59.5	24.5	4.32	12.8	28.2673	5.34653	66.3861	3.11	0.42	0.293		3952.08	18.52	32.63	75718.2	258.21	65.24	37.17	152.94	16.59	1	3539.29	1261.97	147.26	0.9	8.64	30.53
47	post vacc	73.2	4.47057	5.98859	4.05	65.4	13.3	13.8	64.8	8.13	8.62	70.2	4.43	16.7	19	50.2	0.502	45.1	48.2	6.21	21.1	26.1	47.4	23.9	2.55	10.3	19.5329	11.3166	69.1506	3	0.457	0.34		5039.45	7.72	45.44	2790.32	283.49	25.63	21.9	39.68	6.97	1	377.77	165.91	16.93	1	3.23	2.5
49	pre vacc	46.3	3.9924	6.33258	1.81	32.1	26.9	7.69	53.8	11.5	30.8	30.8	5.77	32.7	33.2	51.3	0.443	46	45.4	8.15	23.7	7.48	41.6	41.5	9.42	11.8	51.0731	2.10461	46.8223	5.71	0.318	0.195		5053.44	10.48	47.83	4355.15	323.36	78.29	32.46	87.74	11.83	1	476.7	216.64	23.18	0.96	6.82	3.57
49	post vacc	60.4	5.18403	6.7193	4.43	53.4	17.6	8.45	68.2	5.74	12.8	64.2	2.7	20.3	36	48.2	0.713	50.1	43.9	5.31	23	15.6	38.7	41.7	4.03	11.2	15.1215	10.8011	74.0774	4.59	0.558	0.393		6031.81	5.93	74.43	3310.91	310.53	37.92	26.7	64.59	8.66	1	250.96	145.87	11.27	1.36	4.26	2.17
55	pre vacc	47.4	3.42675	5.57635	1.2	97	15.6	5.21	70.8	8.33	35.4	40.6	0	24	27.4	57.1	1.71	61.6	28.4	8.27	21.6	3.09	59.7	33.7	3.6	8.62	40.9244	3.02521	56.0504	4.55	1.32	0.357		3609.5	11.53	64.35	1305.39	1000	35.61	11.4	195.27	14.16	36.41	178.24	53.06	42.39	2.44	49.27	10.45
55	post vacc	53.6	3.71631	4.40265	4.16	86.5	12.3	14.6	66.2	6.8	18.1	63.2	4.28	14.4	26.9	56.3	0.454	64.3	31.6	3.71	23.3	10.1	56.8	31.7	1.4	8.29	14.3623	9.43194	76.2058	3.18	1.07	0.357		3275.71	15.93	58	2181.21	1000	29.61	9.83	221.4	12.33	27.97	263.56	51.11	58.9	1.53	47.54	12.22
60	pre vacc	39.8	3.46747	6.12214	1.08	48.6	26.9	4.48	55.2	13.4	23.9	35.8	1.49	38.8	19	51.8	0.578	35.5	45.8	18.2	18.1	2.35	40.9	44.2	12.6	16	50.367	18.451	31.182	4.69	0.981	0.272		2932.24	15.49	52.76	1079.29	392.97	11.07	7.27	52.83	7.27	9.61	358.93	84.91	41.1	1.72	19.12	10.08
60	post vacc	39.8	6.33361	7.21183	2.09	66.8	21.9	15.2	52.3	10.6	14.6	53.6	6.62	25.2	27.8	46.4	0	44.3	46.6	9.04	23.1	12.3	35.7	46.8	5.26	16	39.8148	15.5458	44.6394	7.07	2.02	0.684		3290.55	14	68.88	1353.59	535.02	12.28	7.87	62.74	6.59	13.07	300.01	68.85	41.04	1.34	20.53	8.79
61	pre vacc	22.1	2.60481	4.80405	1.75	36.7	48.4	1.61	30.6	19.4	14.5	17.7	3.23	64.5	51.2	37.9	3.38	51.8	29.9	14.9	37.3	53.4	21.8	11.9	12.9	13.1	66.1827	3.70023	30.1171	5.44	4.09	0.251		3359.99	3.39	63.05	505.63	1000	10.9	6.19	70.35	6.42	11.38	41.7	31.81	24.54	1.19	20.13	6.02
61	post vacc	24.7	3.33401	4.43049	2.4	53.8	34.5	7.96	47.8	9.73	7.96	48.7	4.42	38.9	47.7	43	3.2	56.2	32.4	8.2	35	46.4	29.7	15	8.85	12.5	46.2473	9.72123	44.0315	5.06	4.06	0.285		3590.14	4.1	66.94	599.46	1000	12.98	6.85	73.4	6.93	13.72	47.82	34.19	28.45	1.37	18.91	6.18
64	pre vacc	45.2	4.79844	7.75172	1.88	90.3	4.38	5.58	79.3	10.8	29.5	55.8	0.797	13.9	36	48.7	0.838	61.8	32.8	4.55	29	10.3	62.5	23.3	3.93	10.3	33.6683	3.58428	62.7475	4.67	0.894	0.411		3671.49	31.94	75.19	1707.88	622.08	15.08	8.71	48.43	9.31	12.41	523.95	64.41	61.48	1.29	23.29	7.27
64	post vacc	67.9	5.52465	5.9114	1.12	80.8	2.98	9.52	82.7	4.76	17.3	75.6	2.38	4.76	29.9	55.2	0.332	62.7	33.4	3.6	29.2	5.21	72.3	20.5	2.05	11	36.4431	2.64213	60.9147	2.25	1.04	0.323		2871.16	9.32	32.83	1840.98	1193.59	11.59	8.85	41.7	7.61	12.41	748.61	89.38	117.75	2.42	20.53	8.48
76	pre vacc	24.7	5.01289	6.91725	1.27	90.8	20.4	2.4	68.3	8.98	21	49.7	3.59	25.7	36.3	56	0.418	52.3	36.5	10.8	22.4	3.38	48.1	43.7	4.87	15.1	73.1255	4.32588	22.5487	8.77	0.643	0.387		3753	10.23	38.15	2419.52	274.28	22.55	17.46	34.17	7.35	1	226.56	67.68	9.07	0.31	2.67	1.61
76	post vacc	52	4.13484	6.16831	1.04	57.5	19.5	7.79	67.5	5.19	14.3	62.3	6.49	16.9	35.8	57.4	0.4	50.5	40.1	9.02	23.1	4.7	46.7	44.7	3.9	14.7	51.7567	6.28388	41.9594	7.4	0.531	0.383		3120.93	7.55	32.68	1796.47	239.66	22.96	18.83	27.54	6.97	1	150.41	59.03	9.07	0.26	3.19	1.85
84	pre vacc	22.4	2.49225	4.82825	1.84	48.3	35.7	3.57	39.3	21.4	3.57	39.3	0	57.1	21.8	62.2	0.547	55.7	39.3	4.36	23.8	2.78	77.5	17.7	2.07	19.3	78.4732	3.13764	18.3891	2.32	0.148	0.213		3141.5	43.6	58.89	3126.47	527.97	19.53	9.15	142.45	12.33	22.63	635.31	149.03	53.63	0.98	31.58	12.07
84	post vacc	32.6	2.93022	3.58529	3.71	33	21.9	11.8	52.8	13.5	5.62	59.6	4.49	30.3	47.5	63.6	0.141	56.4	38.1	5.32	25.1	2.53	73.3	20.7	3.41	7.03	28.0488	12.0935	59.8577	2.69	0.515	0.213		3765.72	18.56	89.31	738.92	1009.42	10.73	7.58	85.82	7.61	8.87	97.1	51.85	36.6	0.77	20.33	5.97
85	pre vacc	6.73	3.93577	6.02236	1.02	66.3	30.2	7.55	60.4	1.89	24.5	43.4	7.55	24.5	41.7	54.6	0.57	45.4	46.8	7.16	16	3.18	63.4	30.1	3.28	20.8	52.9828	2.96567	44.0516	15.1	0.778	0.416		5521.25	1.89	22.03	1475.83	293.26	20.92	21.47	30.11	5.77	1	97.39	85.92	13.56	0.47	3.09	1.45
85	post vacc	31.6	2.7938	4.54966	2.35	77.9	17.1	4.61	67.1	11.2	16.4	55.9	5.26	22.4	56.5	59.1	0.484	43.3	48.6	7.63	20.4	1.62	65.1	30.2	3.1	17	50.2121	9.38494	40.403	10	1.16	0.431		5616.34	2.14	23.27	1076.96	236.22	19.7	17.69	33.87	6.48	1	74.27	92.79	8.45	0.59	2.7	1.18
86	pre vacc	35.7	4.06822	5.96204	2.31	77	20.1	5.22	67.9	6.72	7.46	65.7	2.99	23.9	33.1	40.5	1.02	53.6	34.9	10.4	33.6	7.39	58.7	28.6	5.34	17.2	50.5312	4.82759	44.6412	6.29	2.04	0.249		3316.17	7.86	34.13	1918.33	261.94	35.82	19.06	46.33	6.58	1	212.23	71.9	28.04	0.9	3.27	2.4
86	post vacc	68	4.01556	4.14935	3.52	70.9	5.19	6.6	79.2	8.96	12.3	73.6	5.66	8.49	31.1	47.1	0.787	60.4	30.4	8.36	36.9	5.04	67	22.7	5.24	13	32.2912	10.8351	56.8737	2.87	1.2	0.137		3107.69	3.73	38.4	969.13	207.73	10.08	10.61	17.55	3.84	1	66	55.79	5.24	0.55	1.63	0.8
93	pre vacc	27.6	4.96551	7.07772	1.03	90.7	12.2	6.12	76.5	5.1	2.04	81.6	3.06	13.3	49.4	51.8	0.267	62.1	35	2.6	31.1	4.85	58.5	30.4	6.31	11	47.7882	8.19315	44.0187	6.34	1.46	0.521		2489.46	18.4	53.74	1098.76	452.93	19.71	10.56	112.08	11.66	20.39	189.97	96.74	174.83	1.31	34.31	12.45
93	post vacc	66.4	3.9741	6.29977	2.05	75.3	9.02	17.2	70.5	3.28	1.64	86.1	5.74	6.56	16.5	44.5	0.538	61.9	34	3.52	35.1	7.94	48.5	36.1	7.42	10.6	43.8503	9.09091	47.0588	2.04	0.882	0.195		2671.38	10.14	44.24	291.09	823.74	5.54	4.81	28.78	4.18	5.19	28.31	28.84	15.39	0.64	11.12	4.08
96	pre vacc	30.6	6.8412	7.45188	2.98	75.7	17.8	10.6	68.2	3.43	4.98	73.8	2.8	18.4	39.7	46.1	0.803	46.4	44.2	8.53	26.2	20	30.4	30.6	19	20.2	52.5747	10.5149	36.9103	9.45	1.38	0.251		3931.09	64.18	84.47	7818.39	1000	14.37	10.24	64.66	9.98	17.46	1089.53	116.96	72.62	1.84	25.22	11.74
96	post vacc	33	4.49836	5.49295	2.57	64.9	12.6	14.6	68.8	3.95	13.8	69.6	1.98	14.6	37.7	49.2	0.592	44.4	44.7	10.3	26.4	20.2	30.7	28.6	20.5	21.2	47.0588	5.68125	47.2599	8.84	1.4	0.188		2544.88	29.64	35.31	9171.6	1000	14.9	9.07	52.46	11.33	18.06	2074.32	213.62	134.4	1.96	23.87	15.59
97	pre vacc	25.8	4.37945	5.07322	3.34	70.2	12.5	11.3	66.7	9.58	2.5	75.8	10	11.7	37.1	59	0.628	53.2	40.4	5.85	23.1	10.9	54.2	24.6	10.3	19.2	32.9211	24.6055	42.4733	5.16	1.75	0.773		3357.01	3.92	51.44	356.41	550.91	8.18	6.53	48.93	6.93	9.61	48.34	29.54	16.45	1.01	18.09	4.1
97	post vacc	18.7	3.85332	4.53607	3.1	87.4	6.83	8.43	80.7	4.02	12.9	76.3	2.41	8.43	51.2	60.9	0.278	60.6	33.7	5.43	22.2	5.53	67.9	19	7.52	13.9	44.5	16.8125	38.6875	4.79	1.54	0.675		3254.98	2.23	56.28	96.95	16.17	5.87	5.4	61.66	4.87	5.64	35.61	16.91	13.56	2.03	13.84	1.21
98	pre vacc	31.2	4.48176	6.90134	7.86	51.1	11.7	9.49	71.5	7.3	18	63	3.41	15.6	46.2	41.4	3.11	55.2	33.9	7.83	27.4	23.4	68.6	6.75	1.19	14.8	41.5213	12.6622	45.8166	4.19	2.73	0.278		4114.93	3.67	37.71	1643.93	222.17	27.28	20.28	44.71	5.98	1	98.59	82.36	10.24	0.42	3.77	1.45
98	post vacc	32.2	5.00135	6.15577	4.25	85.3	10.6	14.8	70.9	3.7	27.2	59	3.46	10.4	48	39.1	2.65	55.7	35.4	6.23	27	27.1	63.4	7.62	1.86	18.6	54.063	7.37631	38.5607	6.82	3.27	0.346		3826.91	3.42	40.87	1207.62	233.68	16.46	16.04	33.04	5.36	1	84.49	67.68	8.28	0.34	2.76	1.03
105	pre vacc	53.5	3.83838	6.0051	3.87	73.9	28.2	12.6	44	15.2	11.5	45.5	4.7	38.3	25.2	62.6	0.352	65.3	31.4	2.98	15.7	1.8	70.3	25.4	2.57	19.4	7.93299	6.70116	85.3659	2.15	0.832	0.591		5125.04	13.69	24.44	1521.71	217.15	23.58	21.04	42.64	8.02	1	81.01	75.98	12.96	0.51	3.05	1.64
105	post vacc	29.3	3.52196	0.79825	5.33	31.6	15.6	24.2	49.1	11	11.7	62.1	4.4	21.8	49.5	63.5	0.504	66	31	2.48	14.9	2.53	69.8	26.2	1.42	12.1	15.9057	15.4039	68.6904	3.91	1.82	1.8		4893.96	9.36	29.97	1933.55	260.13	26.04	22.11	57.9	8.3	1	147.14	116.91	14.83	0.75	3.45	2.07
108	pre vacc	70.6	3.2194	5.03276	2.97	90.2	12.2	20.3	65.1	2.53	7.09	78.5	4.05	10.4	25.9	54.2	0.521	64.2	28.6	6.66	23.3	9.44	59.9	24.8	5.78	12.1	15.8613	4.09443	80.0443	2.91	0.676	0.169		4998.43	5.75	27.7	2199.57	217.94	27.9	27.19	42.5	11.23	1	253.11	130.7	9.62	0.28	3.91	1.9
108	post vacc	62	2.39508	2.64245	1.42	77.3	9.13	24	65.4	1.44	3.85	86.1	0.481	9.62	31.9	54.4	0.62	66.7	27.4	5.26	21.5	6.58	66.2	24.2	3.06	11.8	18.2881	7.59568	74.1163	2.31	1.03	0.139		4611.9	3.46	18.72	1781.23	230.03	21.94	21.9	25.71	8.48	1	136.09	94.13	8.16	0.37	2.65	1.47
109	pre vacc	68.6	3.52933	4.76605	2.89	58.5	4.73	15.4	78.7	1.18	14.2	79.9	1.18	4.73	21	35.9	0.906	42.4	43.9	12.8	23	5.56	49.4	38.8	6.29	8.5	67.469	7.43982	25.0912	13.4	1.22	0.4		2855.88	31.09	88.99	34566.8	1512.06	73.85	16.86	350.23	24.19	56.96	2203.31	567.9	971.11	1.89	108.77	89.59
109	post vacc	51	2.28386	2.2051	2.12	65.9	6.57	22.6	69.3	1.46	2.92	89.1	4.38	3.65	38	40.3	0.938	47	41.7	10.5	25.3	5.56	52.1	37.5	4.88	13	43.4593	13.0087	43.532	7.37	1.58	0.355		2673.64	10.33	79.39	775.23	472.64	15.08	9.41	116.56	7.95	13.4	44.51	32.47	199.58	0.96	27.87	7.35
110	pre vacc	47.9	4.86064	6.55986	3.04	71.3	17.6	11.9	65.4	5.08	15.6	61.7	2.71	20	33.8	47.1	4.58	26.3	55.3	13.8	21.3	16.4	23.1	46.3	14.3	9.88	36.1765	14.8319	48.9916	7.31	1.97	0.28		3326.91	5.94	77.29	465.18	1000	12.45	7.77	63.94	7.27	11.04	37.64	29.43	24.74	1.21	21.32	5.97
110	post vacc	36.3	3.96603	7.12313	2.43	66.5	10.8	21.6	63.1	4.5	15.3	71.2	2.7	10.8	39.2	48.4	4.56	31.8	53.2	10.4	19.9	18.1	31.5	43.5	6.83	14.4	39.5007	11.5272	48.9721	5.95	2.59	0.264		3170.72	4.1	75.03	356.41	556.51	10.56	7.06	51.33	6.59	7.71	31.41	23.13	16.75	0.96	20.13	4.1
114	pre vacc	59.4	4.31223	6.54719	3.4	90	12.8	12.4	68.8	5.89	17.1	64.4	2.11	16.4	28.5	52.4	0.429	52.3	40.3	7.04	30	16.3	49.5	30.8	3.36	8.39	22.3393	1.36986	76.2908	2.58	0.915	0.146		8466.84	4.07	37.06	1567.57	294.5	14.25	18.15	17.87	4.29	1	87.06	31.39	12.47	0.39	2.17	1.38
114	post vacc	67	4.94061	7.90842	5.36	90.5	10.1	15.6	70.4	3.86	17.9	68.2	1.25	12.6	32.8	44.8	0.53	50.3	40.2	8.99	30.7	17	43.3	33.8	5.99	7.82	27.3837	2.8032	69.8131	4.17	1.57	0.199		6558.54	5.25	42.1	1445.23	283.72	14.45	17.69	16.69	5.57	1	70.55	30.54	25.69	0.33	2	1.56
123	pre vacc	59.2	5.43848	6.45334	1.99	78.5	13.4	12	63.9	10.6	7.87	69	6.02	17.1	25.1	59.7	0.348	52.7	41.1	5.82	15.7	5.07	58	29.1	7.76	15.2	25.7198	9.96678	64.3134	3.32	0.475	0.161		3771.4	10.16	69.37	804.87	1000	23.34	10.95	140.2	14.33	24.81	65.47	48.78	93.62	6.05	37.37	7.77
123	post vacc	54.4	5.70902	6.44735	1.7	81.8	8.64	13.3	74.4	3.65	17.6	70.1	3.65	8.64	29.6	60.8	0.346	58.6	36.2	4.95	15.8	2.35	66.7	25.6	5.34	16.5	20.5437	8.17736	71.279	3.37	0.511	0.151		2562.63	7.15	63.05	659.4	1000	13.32	7.48	93.27	9.98	15.63	56.97	30.8	98.6	2.72	25.22	7.11
131	pre vacc	47.9	4.58141	4.76101	2.63	65.8	21.7	13.8	54.6	9.87	9.87	59.2	6.58	24.3	37.8	51.2	0.646	61.2	31.4	6.75	20.9	7.95	50.7	27	14.3	11.8	64.1013	5.50414	30.3458	3.55	5.6	0.772		3558.44	4.16	25.92	1123.11	212.12	12.85	13.31	18.18	4.73	1	68.41	59.32	6.4	0.79	1.77	0.93
131	post vacc	52	3.5465	4.31804	1.1	70	23.8	9.52	60.3	6.35	25.4	44.4	1.59	28.6	25.5	53.9	0.428	61.9	31.3	6.31	20.9	9.23	52.7	26.4	11.7	11.5	37.0813	3.42903	59.4896	2.49	4.38	0.4		3530.23	3.34	18.83	1207.62	232.8	13.65	13.56	19.42	4.73	1	108.36	80.92	6	0.51	1.81	1.12
133	pre vacc	77.5	4.32592	3.52273	2.79	58	7.5	5	80	7.5	15	72.5	0	12.5	18.3	50.2	1.17	55.8	34.2	8.78	24.9	8.36	53.2	32.4	6.01	13.3	54.7833	3.73692	41.4798	1.66	1.22	0.185		5064.4	3.88	31.28	1460.53	204.64	18.88	18.38	35.06	5.77	1	87.06	58.74	6.91	1.05	2.05	1.27
133	post vacc	71.4	2.95255	3.88006	5.95	87.5	3.78	8.7	86.4	1.13	37.1	58	0.504	4.41	22.4	58.8	0.28	53	39.3	7.37	27.1	8.38	53.5	34.7	3.49	11.1	8.04638	6.78145	85.1722	1.33	0.557	0.239		3133.62	3.26	19.29	1391.65	222.86	12.85	15.8	23.27	4.94	1	91.26	82.6	5.63	1.19	1.83	1.14
134	pre vacc	51.7	3.69896	4.31145	3.08	66.7	9.49	8.86	72.2	9.49	8.23	74.1	8.86	8.86	27.3	38.7	1.26	47.4	42.1	9.28	23.6	8.76	33.6	43.9	13.7	15	41.2546	12.0295	46.7159	7.13	0.986	0.297		5801.36	9.45	49.92	1253.68	247.11	19.29	19.28	29.5	7.92	1	68.65	46.29	8.57	0.65	2.68	1.13
134	post vacc	53.4	3.96519	5.07287	5.2	82.9	6.75	7.77	84.3	1.23	26	66.1	2.25	5.73	36	47.6	0.21	45.8	47.9	6.09	23	8.25	39.9	47.4	4.47	14.4	11.9124	17.8914	70.1963	7.43	1.27	0.311		5418.15	14.02	34.83	1475.83	300.43	21.12	19.62	28.3	7.73	1	101.96	56.38	10.77	0.45	2.54	1.29
141	pre vacc	25.3	5.42005	5.42658	4.41	81.1	21.2	11.7	61.4	5.68	8.42	65.4	5.86	20.3	39.2	41.8	0.261	60.7	37.1	1.96	31.7	1.64	56.3	39.9	2.13	12.9	48.531	12.5136	38.9554	4.6	4.56	0.409		3125.72	3.75	34.89	519.09	1000	8.52	7.22	37.97	6.93	7.31	40.54	25.65	23.73	0.47	16.64	5.64
141	post vacc	28.3	4.7756	8.63532	0	nd	nd	nd	nd	nd	nd	nd	nd	nd	34.9	43	0.254	58.5	37.9	3.26	34.1	1.83	50	44.5	3.71	16.2	39.7023	7.68302	52.6146	4.85	4.53	0.617		2472.72	1.45	47.23	218.06	123.84	7.18	5.21	46.38	6.25	7.31	29.82	17.92	17.59	0.67	13.62	3.01
150	pre vacc	52.1	3.79002	4.51018	2.1	52.7	17.6	20.2	58	4.2	1.68	77.3	9.24	11.8	30.1	49.5	0.259	52.1	43.2	4.49	20.6	5.55	69.6	20.8	4.03	9.26	30.4217	5.9488	63.6295	4.73	1.87	0.314		4956.46	10.57	34.48	2085.64	302.06	28.94	17.46	32.82	8.3	1	419.11	106.17	7.98	0.76	2.98	1.48
150	post vacc	38.5	3.18377	3.79304	1.39	80.2	4.3	10.8	82.8	2.15	7.53	86	4.3	2.15	25.7	62.9	0.26	56.9	37.6	5.21	21.4	4.69	79.6	12.6	3.11	13.9	17.6064	31.2428	51.1507	1.82	1.09	0.262		4239.13	1.94	40.82	613.04	111.62	16.05	11.72	41.31	6.77	1	76.09	95.68	5.16	8.31	1.98	0.57
197	pre vacc	32.8	4.39101	5.36734	5.15	89.6	7.44	9.66	79.7	3.25	40.7	48.9	0.792	9.66	44.7	59.2	0.431	66.4	25.2	7.97	17.3	7.23	52.2	29.9	10.6	19	11.4385	4.60405	83.9574	8.73	1.38	0.254		4164.23	15.2	109.93	16331	1000	17.56	11.1	68.82	19.12	18.65	1988.47	177.96	275.51	1.54	37.72	16.05
197	post vacc	61	3.83984	5.19402	5.55	88.3	8.02	11.6	76.3	4.07	28.9	59.1	0.988	11	35.2	48.8	0.601	61.2	29.3	8.92	17.3	19	36.8	33	11.2	15.7	5.42296	5.54581	89.0312	8.77	1.26	0.187		2671.73	5.68	32.14	1408.11	803.65	9.2	6.85	36.07	9.65	11.38	696.55	62.46	147.66	2.72	18.91	7.82
211	pre vacc	43.2	3.20578	4.14313	2.94	90.9	15.9	12.7	65.9	5.38	8.6	70.4	2.69	18.3	43.7	46.3	0.701	51.3	39.8	8.22	26.6	5.03	53.9	35.9	5.19	11	22.1141	4.79876	73.0871	3.78	3.81	0.281		2976.74	8.94	46.65	709.15	458.86	11.59	6.47	95.4	6.59	11.38	50.27	23.27	21.11	1.11	19.93	5.25
211	post vacc	54.9	2.84014	4.76109	1.46	42.8	15	16.5	66.9	1.57	14.2	69.3	5.51	11	31.4	44.8	0.425	53	38.1	8.45	35.6	3.89	44.7	48.3	3.09	10.3	30.217	5.7596	64.0234	3.86	2.22	0.217		2302.1	3.47	33.86	609.47	955.45	8.86	5.95	72.23	5.56	12.07	68.24	30.69	18.66	0.83	18.51	5.8
213	pre vacc	72.5	3.73954	5.7828	2.26	63.3	15.3	17.1	60.6	6.94	1.39	76.4	4.17	18.1	18.3	53.5	0.76	52.4	40.6	6.29	25.6	8.58	53.5	28.8	9.19	10.8	11.6701	10.0779	78.252	2.01	0.518	0.203		4350.6	10.93	31.68	15164.5	360.22	39.6	26.4	89.82	13	1	1558.39	115.33	15.3	0.79	4.71	3.16
213	post vacc	57	3.95836	6.81098	1.46	34.1	20.3	17.7	45.6	16.5	8.86	54.4	2.53	34.2	25.9	51.7	0.551	53.5	38.1	7.84	29.3	9.99	48.3	32.9	8.78	13	9.25231	9.62741	81.1203	3.49	0.849	0.277		1758.16	6.55	18.41	6779.76	127.82	27.9	22.74	45.89	8.48	1	905.92	88.01	36.32	0.34	4.12	3.03
214	pre vacc	18.4	2.11915	4.21748	0.674	74.7	14.5	18	64.3	3.18	1.77	80.9	11.7	5.65	68.6	28.7	1.13	63.3	31.4	4.22	50.3	3.01	16.6	70	10.5	14.9	32.8446	15.6452	51.5103	6.6	0.724	0.153		4512.53	6.31	45.16	729	725.86	13.67	8.93	88.2	7.95	15	103.49	48.1	24.54	6.77	27.49	7.14
214	post vacc	30.9	3.17613	3.42117	0.943	49	5.26	12.6	74.7	7.37	5.26	82.1	3.16	9.47	52.4	40.5	1.07	63.6	30.6	4.79	43	3.4	33.2	58.4	4.99	15.4	9.44457	9.9836	80.5718	5.81	0.598	0.515		3641.42	6.44	40.81	626.13	1038.84	9.71	7.27	51.08	7.61	10.33	51.86	30.46	21.79	1.55	19.32	5.97
259	pre vacc	86.9	4.6429	4.07889	1.41	55.4	7.32	17.1	73.2	2.44	9.76	80.5	2.44	7.32	14	63.3	0.534	74.4	22	3.1	20.5	6.27	79.2	12.9	1.6	7.09	66.0932	6.09319	27.8136	1.51	1.71	0.0965		4079.29	5.83	40.73	1637.97	1439.19	12.28	8.16	64.9	6.59	11.04	216.82	53.86	56.97	9.89	22.31	10.23
259	post vacc	54.2	4.97523	4.65005	1.81	74.4	10.3	8.28	77.2	4.14	1.38	84.1	2.76	11.7	39.7	61.8	0.493	68.7	28	2.88	22.3	4.21	73.6	20.6	1.58	7.68	25.6207	7.14995	67.2294	1.99	3.27	0.18		3363.12	3.83	38.11	942.56	515.4	12.98	7.58	93.04	8.63	12.41	143.25	56.37	41.29	3.28	24.06	9.34
266	pre vacc	29.1	4.89791	5.90005	2.39	37.1	27.1	11.8	52.9	8.24	27.1	37.6	3.53	31.8	47.8	45.8	0.339	53.1	41.6	4.93	23.8	23.4	48.3	24.8	3.53	23	52.3452	8.50532	39.1495	13.3	1.02	0.448		5272.63	6.06	49	1865.03	205.03	24.19	19.28	36.85	7.45	1	116.97	76.73	12.02	0.54	3.27	1.47
266	post vacc	17	4.0979	4.96342	5.8	24.7	19.9	15.4	58.7	5.94	27.3	47.6	3.15	22	47.1	45.5	0.455	50	41	8.56	22	10.8	45.3	39.2	4.65	18	71.4118	6.09256	22.4956	11.8	1.85	0.712		4936.18	4.07	35.08	1842.19	226.72	17.06	17.58	31.69	5.15	1	199.96	75.98	17.43	0.62	2.35	1.29
268	pre vacc	31.8	4.21894	5.03871	2.79	59.2	11.6	10.5	72.1	5.79	22.6	60	2.11	15.3	53.5	58.7	0.618	51.5	39.9	7.94	23.7	2.74	61.8	32	3.48	14.3	28.9621	7.3959	63.642	4.84	1.02	0.479		5969.63	12.64	95.77	1674.46	260.36	22.14	24.6	40.79	6.77	1	183.79	63.58	11.46	0.6	3.37	1.56
268	post vacc	27.4	3.58141	4.46833	1.9	72	10.6	11.2	72.9	5.32	26.1	58	0.532	15.4	57.3	56.5	0.675	44.3	41.3	13.8	20.8	4.39	54	35.3	6.28	11	72.1507	3.49265	24.3566	8.19	1.19	0.465		5024.07	10.07	57.56	999.96	1000	18.88	20.82	25.41	5.57	1	75.64	45.62	15.13	0.32	2.56	1.3
269	pre vacc	42.9	3.84831	5.77106	3.31	66.2	11	7.56	79.7	1.74	12.8	74.4	2.33	10.5	38.9	47.5	1.4	52.1	39.2	7.26	32.1	23.2	47.3	16.1	13.4	12.6	13.4127	9.44444	77.1429	2.92	0.846	0.29		5191.14	25.2	43.92	3250.63	197.5	27.7	25	63.28	10.1	1	485.74	150.23	53.76	1.53	4.22	2.15
269	post vacc	55.3	4.21743	5.65737	2.58	75.9	11	6.1	77.6	5.28	15.4	68.3	4.07	12.2	39.8	50.4	0.922	55.2	37.2	6.69	31.8	17.2	50.5	15.7	16.5	11.9	29.7371	9.2552	61.0077	2.31	0.82	0.304		5979.34	12.87	40.87	1643.93	221.03	22.14	22.53	50.45	8.66	1	93.33	99.18	16	0.64	3.52	1.48
270	pre vacc	42.7	3.72212	4.6502	3.23	51.7	9.68	7.53	76.3	6.45	2.15	81.7	3.23	12.9	32.6	56	0.709	59.3	33.7	6.3	25	2.91	52.2	41.3	3.68	10.7	23.1975	14.4201	62.3824	3.51	2.57	0.374		3185.12	13.97	112.37	801.58	557.05	28.86	7.97	235.05	8.63	56.96	102.9	33.77	50.87	1.89	32.31	8
270	post vacc	23.4	3.07757	4.00342	2.61	68.8	19.1	9.57	67.5	3.83	2.87	74.6	3.83	18.7	36.6	59	0.789	59.6	32.1	7.5	24	1.64	51.6	40.7	6.05	7.93	41.9355	13.073	44.9915	2.65	2.52	0.383		2753.43	7.15	93.51	572.73	449.24	18.28	7.17	140.41	6.93	46.11	51.17	22.85	30.64	1.04	20.93	5.42
271	pre vacc	48.6	3.52651	4.52433	2.54	47.7	28.2	14.1	52.1	5.63	9.86	56.3	4.23	29.6	31.1	48.7	0.409	47	46.1	6.5	24.5	2	51.9	42.4	3.65	7.79	34.2318	21.0243	44.7439	6.13	2.96	0.623		4020.68	16.85	29.11	6512.13	244.15	33.1	25	93.41	9.21	1	883.5	236.96	15.77	2.04	4.29	2.91
271	post vacc	21.3	3.32404	4.91731	2.76	57.4	20.7	14.1	60.7	4.44	7.41	67.4	5.19	20	47.8	52.5	0.417	45.2	45.6	8.81	24.9	1.07	51.5	43	4.42	4.54	47.0175	23.8596	29.1228	6.45	4.37	1.25		3981.52	11.32	30.12	1704.98	265.12	17.67	17.34	34.76	6.77	1	179.34	126.76	12.56	1.83	2.35	1.46
272	pre vacc	66.1	3.34662	5.52199	1.3	10.1	33.3	22.2	44.4	0	11.1	55.6	0	33.3	21.7	45.4	0.349	70.6	26.7	2.34	29.6	3.51	68.9	25	2.6	9.81	16.7959	11.7571	71.447	3.02	0.843	0.356		3270.34	4.31	68.16	1260.33	461.08	23.34	10.95	148.97	10.82	21.52	119.23	60.54	51.83	2.66	34.85	8.23
272	post vacc	38.1	2.72353	4.82896	0.476	45.8	37	7.41	44.4	11.1	0	51.9	7.41	40.7	36.8	48.5	0.603	71.7	24.1	3.66	29.6	2.57	71.8	21.7	3.98	10.8	32.8212	13.4078	53.7709	4.23	1.71	0.572		3183.2	7.42	77.61	831.18	467.52	23.34	9.41	165.89	9.31	24.27	50.07	42.44	46.77	1.98	37.54	7.09
277	pre vacc	20.5	3.5403	5.09134	2.2	79.3	3.74	7.48	82.2	6.54	27.1	63.6	1.87	7.48	38.1	49	1.49	42.5	45.1	11	36.2	41.2	9.17	25.8	23.8	13.7	65.3017	9.26724	25.431	3.79	4.28	0.321		3105.57	6.27	31.38	3084.77	228.88	36.66	26.5	67.92	10.97	1	393.48	118.88	11.27	0.77	5.28	2.38
277	post vacc	16.7	3.56865	3.74915	1.61	67.8	8.2	4.92	85.2	1.64	32.8	57.4	1.64	8.2	56.7	41.7	2.02	40.5	41.3	16.2	32.6	37	6.89	23.3	32.8	12.8	62.5418	10.5909	26.8673	6.16	6.53	0.479		3460.8	5.13	26.07	2161.6	234.93	25.22	21.9	47.95	7.92	1	324.78	116.12	8.96	0.59	3.48	1.91
279	pre vacc	39.8	3.26724	4.99424	5.46	32.4	23.7	14.6	53.5	8.08	20.2	48.5	3.03	28.3	31.3	54.2	0.303	29	62.3	8.38	22.1	3.91	38.4	53.3	4.4	10.6	33.2344	9.34718	57.4184	5.65	0.571	0.638		4928.72	3.9	44.95	1338.02	237.86	22.96	18.61	36.11	5.98	1	100.19	71.9	7.36	0.99	3.09	1.24
279	post vacc	45.3	3.19306	4.25249	1.94	67.4	20.6	16.5	46.4	16.5	21.6	41.2	2.06	35.1	50.9	59.6	0.337	35	54.7	9.98	24.4	2.64	39.5	51.7	6.16	12	30.83	14.8221	54.3478	5.8	0.781	0.288		4805.2	2.3	34.78	999.96	245.27	13.05	14.07	17.94	3.38	1	65.27	38.52	4.91	0.35	1.59	0.97
286	pre vacc	65.8	4.59823	3.57285	3.47	31.1	20	13.6	56.4	10	7.14	63.6	3.57	25.7	31	42.9	0.758	60.5	34.6	4.15	26.9	8.34	59.2	30.4	2.12	12.9	48.7776	3.2208	48.0016	5.63	2.15	0.664		3728.86	7.89	31.37	798.29	677.16	12.8	9.15	88.09	7.61	13.72	64.22	42.07	45.09	0.91	21.72	7.97
286	post vacc	54.5	1.8497	3.77845	1.52	34.8	9.38	6.25	78.1	6.25	25	59.4	6.25	9.38	38	45	0.697	51.8	38.5	8.93	25.5	8.29	60.9	26.5	4.26	16.2	26.7833	22.8802	50.3365	5.98	2.09	0.645		12500	4.47	57.34	492.17	585.84	10.22	8.2	44.83	5.56	8.1	34.83	54.81	19.68	20.15	20.13	5.58
[truncated: 117 more columns]

## Sheet: Fig 2D-F & S5B
fig 2D - F:		Indian Validation cohort: Demographics, Mycobacterial Inhibitory Growth capacity, Luminex results & spectral flow cytometry results
validation cohort - India							Luminex results - supernatants 96h BCG stimulation
ID	Age	Gender	BCG Revacc	MGIA		classification
				logCFU	logCFU		6Ckine/CCL21		BCA-1/CXCL13		CTACK/CCL27		ENA-78/CXCL5		Eotaxin-2/CCL24		Eotaxin-3/CCL26		Eotaxin/CCL11		Fractalkine/CX3CL1		GCP-2/CXCL6		GM-CSF		Gro-a/CXCL1		Gro-b/CXCL2		I-309/CCL1		I-TAC/CXCL11		IFN-g		IL-1b		IL-2		IL-4		IL-6		IL-8/CXCL8		IL-10		IL-16
			Y/N	T0	T2		T0	T2	T0	T2	T0	T2	T0	T2	T0	T2	T0	T2	T0	T2	T0	T2	T0	T2	T0	T2	T0	T2	T0	T2	T0	T2	T0	T2	T0	T2	T0	T2	T0	T2	T0	T2	T0	T2	T0	T2	T0	T2	T0
#002	22	MALE	Y	1.07432	1.2639	no	14548.4	16015	13.79	14.46	224.63	176.99	19571.1	27472.7	1527.35	2997.81	214.04	182.07	102.75	80.35	125.56	106.34	45.08	35.84	50.04	27.12	2258.79	1896.18	752.45	767.81	326.11	559.97	134.4	44.33	66.25	80.72	43.51	15.97	1	1	64.85	99.18	545.5	339.42	OOR >	OOR >	57.74	61.64	831.85
#003	21	MALE	Y	1.06168	1.35238	no	14628.1	17290.8	4.95	9.99	143.52	149.04	22945.8	12520.5	1460.39	4153.09	79.42	94.31	72.2	67.77	58.01	71.62	1	1	12.71	22.06	953.66	900.59	328.14	345.99	241.07	109.01	19.78	24.17	37.87	86.45	12.51	6.03	1	1	60.92	83.36	138.16	64.43	OOR >	OOR >	53.6	56.16	640.65
#004	24	FEMALE	Y	1.40293	0.985844	acquired	15801	11641	14.27	22.3	121.76	111.03	21593.3	42470.1	1473.25	2164.39	105.87	114.01	72.88	69.57	96.38	62.14	25.17	28.82	86.37	14.54	2179.76	4019.8	598.12	1454.94	702.41	1117.79	26.59	16.76	50.92	42.42	26.17	17.72	1	1	62.94	74.22	522.17	1048.37	OOR >	OOR >	42.01	88.43	579.92
#005	21	MALE	Y	1.27654	1.0996	acquired	15675.7	15471.4	24.21	12.92	154.56	140.54	21347.4	26996.6	2096.63	1834.71	192.89	158.77	100.16	71.85	144.7	153.94	39.28	43.55	58.99	34.76	2329.75	2490.28	1308.89	1462.13	1806.13	2185.45	30.14	32.03	62.79	64.59	148.42	42.66	1	1	84.96	112.31	1640.12	970.83	OOR >	OOR >	64.26	68.26	1625.86
#006	20	FEMALE	Y	1.42821	1.22599	acquired	10382.7	11672.9	43.79	4.95	142.24	152.86	56691.7	7220.47	1907.04	861.24	221.32	57.98	80.18	60.82	186.5	70.05	53.16	1	60.02	12.28	3150.36	563.07	2056.67	233.71	1830.02	195.55	38.3	49.05	71.66	35.4	141.34	4.67	17.56	1	104.22	27.51	3986.87	73.06	OOR >	OOR >	65.85	28.29	1577.44
#007	21	MALE	Y	1.12487	0.960566	no	13797.8	12205.3	29.55	17.47	112.75	142.66	16692.4	33940.3	1451.71	1405.38	97.77	135.69	79.22	75.93	90.14	112.24	1	29.51	22.72	37.48	1589.26	2614.1	527.6	1239.4	626.47	1020.29	33.69	28.73	48.63	53.53	45.16	57.27	1	1	83.36	91.23	527.35	1490.47	OOR >	OOR >	58.55	58.51	1281.56
#008	21	MALE	Y	0.796259	1.15015	no	24705.1	22472.7	5.97	19.44	142.92	170.44	9303.84	36816.7	3074.76	3991.82	103.89	211.19	100.42	103.24	51.64	165.94	23.7	63.14	1	63.5	304.42	5050.45	180.77	1181.61	274.27	2907.7	219.64	38.4	22.01	93.51	5.9	26.05	1	1	79.1	170.06	113.64	1389.26	OOR >	OOR >	42.85	67.85	1047.88
#009	21	MALE	Y	0.012639		already	15071.5	14741.4	7.1	17.8	132.44	111.46	11668.9	16626.8	1776.47	996.4	65.83	107.03	64.64	68.85	63.72	108.83	1	31.5	23.04	31.53	972.09	1554.41	291.68	610.77	758.53	1665.38	89.15	24.03	53.97	54.23	7.87	17.57	1	1	74.53	86.97	91.56	439.17	OOR >	OOR >	46.29	64.94	1069.85
#013	21	FEMALE	Y	1.31446	1.17543	no	11075.5	7059.06	7.2	4.43	130.31	68.31	14534.7	3287.01	2651.24	140.27	76.01	1	61.98	32.66	71.31	56.1	1	1	25.27	1	1525.53	93.26	426.65	91.9	534.11	1	42.64	12.44	66.38	7.45	14.55	1.9	1	1	68.57	12.12	274.35	10.66	OOR >	1149.83	56.62	14.2	560.82
#014	21	FEMALE	Y	1.02376	1.45349	no	9297.3	12049.5	3.8	3.27	81.96	104.99	10651	6338.41	649.12	944.89	56.86	46.88	57.21	37.39	43.93	35.52	1	1	10.29	1	821.03	163.01	399.48	94.54	172	62.03	12.16	12.68	29.22	1	10.11	3.59	1	1	42.04	46.69	161.36	27.4	OOR >	OOR >	39.05	29.52	474.88
#015	20	FEMALE	Y	0.859454	1.44085	no	11706.8	12499.1	16.57	5.26	78.02	41.25	43154.7	21268.3	1253.11	1094.55	136.28	61.34	69.21	52.13	134.83	88.26	30.85	1	1	10.29	3039.57	2499.51	3111.67	785.99	666.51	91.89	19.67	48.91	72.37	49.01	35.04	7.11	1	1	54.74	69.53	3797.08	347.63	OOR >	OOR >	79.38	52.97	548.57
#016	21	FEMALE	Y	1.04904	0.733064	acquired	17204.7	15269.5	15.41	5.42	141.02	108.18	25784.5	9859.17	1969.24	2533.21	185.43	78.61	80.95	61.18	108.15	47.46	70.74	23.7	105	29.56	4708.54	461.05	679.09	212.97	1589.45	409.2	25.4	13.3	94.31	20.95	20.17	6.71	1	1	142.9	106.97	1161.01	93.74	OOR >	OOR >	77.39	48.4	1313.78
#017	20	FEMALE	Y	1.35238	0.606673	acquired	19410.8	21051.1	8.6	7.01	108.18	124.78	20689	20360.4	1301.31	2313.94	121.88	129.45	75.64	74.03	114.8	87.18	31.94	31.94	47.8	41.23	2357.75	1652.31	435.76	349.55	1241.36	590.02	34.65	27.96	74.82	75.17	13.64	11.42	1	1	114.31	116.58	265.36	272.94	OOR >	OOR >	46.55	42.26	909.49
#019	20	FEMALE	Y	0.91001	0.935288	no	15217.3	13779	10.52	5.14	72.32	73.39	20681.7	22233.9	1738.16	1472.69	168.73	129.45	66.99	56.92	132.41	114.8	60.35	42.77	60.54	64.01	3337.16	3255.37	867.12	719.35	1415.55	923.44	46.75	28.3	96.52	78.96	20.36	16.5	1	1	128.55	102.99	829.09	517.88	OOR >	OOR >	69.75	46.65	895.19
#020	20	FEMALE	Y	0.770981	0.960566	no	10802.3	10512.6	12.82	7.5	111.89	101.54	16032.1	8873.2	1055.16	1197.29	128.63	70.34	69.39	58.03	84.51	53.55	1	1	33.09	20.38	1549.65	558.14	759.96	379.86	1129.7	237.58	21.37	22.44	49.52	40.27	62.32	9.04	1	1	75.9	64.27	764.68	218.47	OOR >	OOR >	53.52	42.17	749.7
#022	20	FEMALE	Y	1.11223	0.985844	no	10091.4	7506.15	2.84	2.19	52.65	52.2	8218.41	4222.32	1553.47	318.39	34.32	1	41.7	29.77	45.22	40.06	1	1	10.05	1	253.25	154.17	267.01	140.89	179.08	43.12	21.4	15.09	21.02	7.13	6.36	2.94	1	1	56.16	12.59	61.66	39.76	4342.69	1539.34	36.85	19.76	1035.96
#023	20	FEMALE	Y	0.897371	1.0996	no	20880.9	15874.1	11.17	3.31	157.92	132.94	17510.9	2331.04	1893.64	62.43	166.32	30.64	80.31	54.52	116.56	54.88	42.77	1	97.82	17.08	2391.32	95.93	650.72	147.08	1020.67	30.91	27.68	30.62	63.38	6.5	19.43	1.51	1	1	120.3	29.02	767.05	5.84	OOR >	411.99	72.38	9.8	548.53
#024	20	FEMALE	Y	0.707786	0.530839	acquired	15874.1	11284.6	22.95	8.24	131.51	99.21	39713	3693.09	1410.09	417.42	194.86	27.43	72.63	41.88	163.77	33.84	65.79	1	168.38	14.57	4058.73	159.63	1594.53	1	1224.82	45.9	33.91	10.97	71.82	4.22	48.61	2.37	1	1	143.31	34.87	3277.49	23.24	OOR >	1547.67	79.94	17.56	769.62
#025	21	FEMALE	Y	0		already	11036.4	10318.2	1	2.84	46.75	70.08	775.44	13458	12.58	1873.19	1	64.7	44.72	59.63	28.98	68.78	1	1	1	29.65	1	1650.51	1	470.1	1	328.29	9.74	21.06	2.92	52.96	1	13.4	1	1	1	47.17	1	213.49	116.66	OOR >	1	50.38	44.78
#026	20	MALE	Y	0.480283		already	10835.4	12478.3	1	6.7	125.61	140.54	7094.75	15193.5	177.34	2233.71	33.78	72.61	61.01	63.51	68.15	67.52	1	1	34.34	18.64	220.27	2514.42	149.56	743.86	49.62	767.79	25.55	21.82	16.15	57.29	3.46	12.07	1	1	20.02	96.51	26.17	511.17	3436.49	OOR >	28.6	52.85	119.95
#027	20	MALE	Y	1.30182	1.0996	acquired	13280.9	12742.2	3.59	3.16	76.7	71.41	5130.11	8853.34	84.89	1022.95	52.41	43.58	48.99	41.18	24.37	27.01	1	1	1	1	240.54	305.23	118.83	217.94	83.02	178.69	24.96	12.82	4.71	12.21	3.61	4.06	1	1	15.22	29.89	19.97	35.75	2996.63	OOR >	17.31	22.23	91.41
#028	20	MALE	Y	1.04904	0.935288	no	8428.44	11006.5	10.68	4.85	66.09	80.65	24592.3	12801.9	1285.4	569.07	47.43	41.39	55.56	47.84	45.86	19.7	1	1	1	1	1950.78	1443.64	609.29	359.28	1603.34	624	18.56	27.35	35.59	21.08	25.13	11.04	1	1	72.98	29.5	317.67	688.59	OOR >	OOR >	50.5	52.19	425.43
#030	19	MALE	Y	0.897371	0	acquired	7014.59	7942.44	1	3.91	89.39	78.89	9065.31	13036	205.17	1700.24	1	28.41	40.65	43.73	1	45.86	1	1	1	14.14	544.07	1507.43	227.74	556.72	81.69	362.51	70.6	10.44	6.55	39.13	4.08	5	1	1	14.81	67.13	57.04	110.68	OOR >	OOR >	16.31	52.82	112.66
#031	19	MALE	Y	0		already	8496.69	8656.92	1	1	49.03	44.92	1069.77	9556.4	175.82	1214.99	1	34.86	43.73	53.44	1	45.54	1	1	86.57	1	1	629.31	1	367.85	1	476.35	29.97	17.31	1	32.81	1	4.5	1	1	1	65.91	1	16.25	370.9	OOR >	4.14	51.33	597.55
#032	21	MALE	Y	1.50404	1.3271	acquired	13449.1	13490.5	1	3.75	98.94	104.13	6876.22	17670.8	971.69	1296.14	1	43.58	49.91	54.72	20.37	62.45	1	1	1	1	330.98	1350.71	146.15	595.89	342.84	982.57	15.44	22.17	16.02	39.38	3.09	8.47	1	1	34.55	51.08	15.01	158.88	OOR >	OOR >	19.08	44.56	579.92
#033	20	MALE	Y	1.04904	0.78362	acquired	16966.4	16244.3	3.48	10.52	69.09	78.69	9266.11	24958.3	2249.78	1808.19	66.17	133.21	57.21	66.99	39.51	117.89	1	37.89	33.28	43.59	308.53	3497.32	132.89	856.42	85.22	1786.5	14.69	23.06	11.62	57.58	4.51	17.45	1	1	89.65	105.25	54.62	979.99	OOR >	OOR >	46.13	66.76	890.08
#036	19	FEMALE	Y	1.44085	1.02376	acquired	18333.1	16098.4	18.91	9.63	102.22	53.55	17985.5	14916.4	1857.39	3655.91	146.84	135.7	66.48	61.73	141.16	86.73	46.99	37.89	48.86	44.05	3028.46	2378.39	604.42	417.52	4229.42	2183.54	24.88	24.24	79.05	100.06	18.57	12.24	1	1	121.31	135	944.88	408.44	OOR >	OOR >	73.31	69.3	1580.48
#038	22	FEMALE	N	0.499242		already	9914.86		22.3		146.92		16075.5		1846.51		116.92		67.59		113.17		28.12		55.16		1704.04		876.8		1849.41		15.99		55.31		61.47		1		82.77		310.12		OOR >		51.8		1370.39
#040	19	FEMALE	N	0.38549		already	12944.7		23.84		190.07		22402.4		1039.5		168.91		72.54		138.53		34.64		1		2831.57		1122.48		1814.87		18.01		50.16		125.23		1		67.77		2461.81		OOR >		66.83		1136.68
#050	19	FEMALE	N	0		already	17863.8		7.26		114.09		13438		2041.3		106.49		74.5		67.26		1		47.37		1054.79		315.81		680.3		25.17		69.62		9.73		1		111.61		135.37		OOR >		69.12		1025.52
#052	18	FEMALE	N	0.145349		already	12119.6		12.34		109.3		19540.4		1629.1		102.39		61.4		45.22		1		1		2302.41		881.4		1237.13		30.28		47.68		18.93		1		68.41		510.53		OOR >		59.39		1024.19
#057	18	MALE	N	0.16852		already	17957.2		6.1		65.84		12991.3		1153.66		75.88		69		60.4		31.94		42.89		1358.09		336.39		624.26		19.96		44.3		9.92		1		117.61		72.44		OOR >		76.47		877.8
#061	19	FEMALE	N	0.423407		already	17080.5		9.18		107.19		14723		1582.07		111.66		71.43		84.48		28.26		46.29		1080.01		352.77		270.52		23.83		59.95		9.79		1		111.81		128.97		OOR >		64.47		795.53
MGIA assay
for all MGIA assays a standard curve is taken along to convert the time to positivity (TTP) of the MGIT tubes to logCFU
with increasing dilutions the spread within the replicates increases and a some point CFU will not be detectable anymore
			standard curves MGIA Indian Validation cohort
			row stats
		TTP	dilution	mean	SEM	SD	%CV	N
		BCG1	-	79	0	0	0	3
		BCG2	10	108	0.57735	0.925926	0.925926	3
		BCG3	100	146.333	2.02759	2.39992	2.39992	3
		BCG4	1000	194.667	3.1798	2.82923	2.82923	3
		BCG5	10000	249.333	6.00925	4.17446	4.17446	3
		BCG6	100000	307.333	3.12428	2.50777	2.50777	6
		BCG7	1000000	354.333	24.3949	11.9247	11.9247	3
		BCG8	10000000	410.5	91.5	31.5227	31.5227	2
		log CFU	dilution	mean	SEM	SD	%CV	N
		BCG1	-	6.76169	0.0277415	0.0480496	1.59741	3
		BCG2	10	5.92194	0.274384	0.475248	1.63339	3
		BCG3	100	4.75291	0.0363533	0.0629658	2.74232	3
		BCG4	1000	3.74585	0.232011	0.401854	2.08681	3
		BCG5	10000	2.62764	0.150515	0.21286	14.6171	2
		BCG6	100000	no CFU detected
		BCG7	1000000	no CFU detected
		BCG8	10000000	no CFU detected
[truncated: 73 more columns]

## Sheet: Fig 3
DEG lists									comparison pre vaccination of already controlling vs no control
fig 3A:	# differentially expressed genes per cell type								medium								LPS
	comparing already controlling vs no control at pre vaccination								avg_log2FC	p_val_adj	ct.ts.mgia	cell type (ct)	timepoint & stimulus (ts)	gene			avg_log2FC	p_val_adj	ct.ts.mgia	cell type (ct)	timepoint & stimulus (ts)	gene
									-0.775112845605312	4.820993532316198e-167	Monocytes_t0.rpmi_no/already	Monocytes	t0.rpmi	TMSB10			-0.7477971538838819	5.2037658115570015e-171	Monocytes_t0.lps_no/already	Monocytes	t0.lps	ISG20
		B-cell	CD4+ T-cell	CD8+ T-cell	NK	mono	total		-0.5712245971913794	1.9945652672695375e-139	Monocytes_t0.rpmi_no/already	Monocytes	t0.rpmi	ATP5F1E			0.9277654252395358	1.2708624293469328e-140	Monocytes_t0.lps_no/already	Monocytes	t0.lps	DDX3Y
	medium	206	351	283	254	422	1516		0.8865919305572483	7.495596992108265e-136	Monocytes_t0.rpmi_no/already	Monocytes	t0.rpmi	NEAT1			-0.3781137857731245	5.908326027395198e-119	Monocytes_t0.lps_no/already	Monocytes	t0.lps	XIST
	LPS	239	367	298	334	339	1577		0.9616051363082505	4.446146982483994e-118	Monocytes_t0.rpmi_no/already	Monocytes	t0.rpmi	DDX3Y			-1.0268314151550508	1.0603274863815373e-115	Monocytes_t0.lps_no/already	Monocytes	t0.lps	MT2A
									-0.47792463155236975	5.788210399434476e-118	Monocytes_t0.rpmi_no/already	Monocytes	t0.rpmi	XIST			-0.7844046028584906	3.2117628886122005e-104	Monocytes_t0.lps_no/already	Monocytes	t0.lps	ISG15
									-0.4672892825402677	2.0549218403914845e-110	Monocytes_t0.rpmi_no/already	Monocytes	t0.rpmi	FAU			0.8139700451241714	1.5274842418385327e-101	Monocytes_t0.lps_no/already	Monocytes	t0.lps	NEAT1
									-0.45268890809301876	1.5916667324240267e-104	Monocytes_t0.rpmi_no/already	Monocytes	t0.rpmi	S100A11			-0.6045342803285347	8.039227469698766e-99	Monocytes_t0.lps_no/already	Monocytes	t0.lps	TMSB10
									-0.42638010388726677	1.748574315634475e-94	Monocytes_t0.rpmi_no/already	Monocytes	t0.rpmi	SERF2			-0.6316270775883068	5.447961911969172e-96	Monocytes_t0.lps_no/already	Monocytes	t0.lps	DYNLT1
									-0.46608685700045616	7.629829213074817e-88	Monocytes_t0.rpmi_no/already	Monocytes	t0.rpmi	HLA-C			0.4683877712083624	6.7814400338756e-92	Monocytes_t0.lps_no/already	Monocytes	t0.lps	NFKB1
									-0.3584912188502267	1.2404747227991222e-86	Monocytes_t0.rpmi_no/already	Monocytes	t0.rpmi	UBA52			-0.7236815215351657	5.811926588497818e-88	Monocytes_t0.lps_no/already	Monocytes	t0.lps	IDO1
									-0.6669059104077775	5.781412517307434e-84	Monocytes_t0.rpmi_no/already	Monocytes	t0.rpmi	TMSB4X			-0.8182228655939441	8.387941478638174e-88	Monocytes_t0.lps_no/already	Monocytes	t0.lps	IFITM3
									-0.4192812346939112	3.8370162631291545e-80	Monocytes_t0.rpmi_no/already	Monocytes	t0.rpmi	TYROBP			-0.507630418994768	1.7689540839936052e-87	Monocytes_t0.lps_no/already	Monocytes	t0.lps	AC243829.4
									-0.5406859308875389	5.319844234952904e-77	Monocytes_t0.rpmi_no/already	Monocytes	t0.rpmi	OST4			-0.4219312063527658	6.764191871174428e-86	Monocytes_t0.lps_no/already	Monocytes	t0.lps	S100A11
									0.5818222888261202	9.856501345091555e-74	Monocytes_t0.rpmi_no/already	Monocytes	t0.rpmi	ZEB2			-0.4528925773551937	5.110829482304047e-85	Monocytes_t0.lps_no/already	Monocytes	t0.lps	HLA-C
									-0.5149118337254741	3.3722961219088485e-73	Monocytes_t0.rpmi_no/already	Monocytes	t0.rpmi	TMA7			1.0279785538223134	6.774318835936368e-84	Monocytes_t0.lps_no/already	Monocytes	t0.lps	EREG
									-0.3804099844116893	8.078192114970826e-71	Monocytes_t0.rpmi_no/already	Monocytes	t0.rpmi	MYL6			-0.5153984185662281	5.882493252553671e-78	Monocytes_t0.lps_no/already	Monocytes	t0.lps	USP18
									-0.41680585643658663	4.328593522543719e-69	Monocytes_t0.rpmi_no/already	Monocytes	t0.rpmi	S100A6			-0.7254985901074562	7.675679963687234e-76	Monocytes_t0.lps_no/already	Monocytes	t0.lps	PSME2
									-0.45345717589571066	1.0650976110768278e-61	Monocytes_t0.rpmi_no/already	Monocytes	t0.rpmi	GNG5			0.9641189831005663	2.0703704781857883e-75	Monocytes_t0.lps_no/already	Monocytes	t0.lps	SLC7A11
									-0.6274145474837973	2.1100849392802582e-57	Monocytes_t0.rpmi_no/already	Monocytes	t0.rpmi	PSME2			-0.3533263570110003	1.315943165496673e-72	Monocytes_t0.lps_no/already	Monocytes	t0.lps	ETV7
									-0.42230907137233187	7.884704841993202e-57	Monocytes_t0.rpmi_no/already	Monocytes	t0.rpmi	CYBA			-0.5336661602324531	3.4722463870212995e-69	Monocytes_t0.lps_no/already	Monocytes	t0.lps	IFI35
									0.4720529950349519	8.632115875767662e-57	Monocytes_t0.rpmi_no/already	Monocytes	t0.rpmi	MALAT1			0.7258446631148705	4.774180262934352e-69	Monocytes_t0.lps_no/already	Monocytes	t0.lps	CYP1B1
									-1.2561176117111768	1.1576440586558188e-56	Monocytes_t0.rpmi_no/already	Monocytes	t0.rpmi	APOBEC3A			0.6790206064673496	4.73011974382607e-65	Monocytes_t0.lps_no/already	Monocytes	t0.lps	LUCAT1
									-0.2889887181316668	9.47089563883342e-56	Monocytes_t0.rpmi_no/already	Monocytes	t0.rpmi	OAZ1			-0.34508588473742785	3.51792184566284e-63	Monocytes_t0.lps_no/already	Monocytes	t0.lps	OAZ1
									-0.9516929825881313	5.8867586623302436e-55	Monocytes_t0.rpmi_no/already	Monocytes	t0.rpmi	ISG15			-0.5060157765989932	3.257357526213716e-62	Monocytes_t0.lps_no/already	Monocytes	t0.lps	CLIC1
									-0.48203913038456925	5.168889334031141e-54	Monocytes_t0.rpmi_no/already	Monocytes	t0.rpmi	LGALS1			-0.6339778232390394	1.005088811605852e-61	Monocytes_t0.lps_no/already	Monocytes	t0.lps	CALM1
									-0.5501116972338396	1.5121698727463415e-53	Monocytes_t0.rpmi_no/already	Monocytes	t0.rpmi	C1orf56			-0.8798029435327666	1.9132865555901048e-60	Monocytes_t0.lps_no/already	Monocytes	t0.lps	APOBEC3A
									0.5064230593307548	6.701252243358418e-52	Monocytes_t0.rpmi_no/already	Monocytes	t0.rpmi	DDX17			-0.49469521219559764	4.2551249069300805e-60	Monocytes_t0.lps_no/already	Monocytes	t0.lps	IFI6
									-0.41791275785495263	7.454976636495532e-52	Monocytes_t0.rpmi_no/already	Monocytes	t0.rpmi	COX8A			-0.4477764588814257	1.2174679994434481e-59	Monocytes_t0.lps_no/already	Monocytes	t0.lps	UBE2S
									-0.6161302822407606	2.352260959325319e-50	Monocytes_t0.rpmi_no/already	Monocytes	t0.rpmi	MX1			0.630556272400721	4.453080054323749e-59	Monocytes_t0.lps_no/already	Monocytes	t0.lps	CD55
									0.5974458468427288	1.8773507415217052e-48	Monocytes_t0.rpmi_no/already	Monocytes	t0.rpmi	CYP1B1			-0.43732689858941987	1.953602691345616e-58	Monocytes_t0.lps_no/already	Monocytes	t0.lps	ATF5
									-0.6495989764512315	2.5494146763360596e-48	Monocytes_t0.rpmi_no/already	Monocytes	t0.rpmi	IFIT2			-0.44493669329421426	7.249201616524532e-58	Monocytes_t0.lps_no/already	Monocytes	t0.lps	PSMB8
									-0.7651843645757594	5.035446143857633e-48	Monocytes_t0.rpmi_no/already	Monocytes	t0.rpmi	IFIT3			-0.6509470289142844	8.118631341678485e-58	Monocytes_t0.lps_no/already	Monocytes	t0.lps	IL27
									-0.4066314691364594	3.9353553063428144e-47	Monocytes_t0.rpmi_no/already	Monocytes	t0.rpmi	UBL5			0.5513038535472106	1.1614430428125484e-55	Monocytes_t0.lps_no/already	Monocytes	t0.lps	BACH1
									-0.6187527373614534	5.03854775062179e-47	Monocytes_t0.rpmi_no/already	Monocytes	t0.rpmi	IFI6			-0.3080731681862785	1.9460659074254675e-54	Monocytes_t0.lps_no/already	Monocytes	t0.lps	EXOSC9
									0.5356768938318774	9.132040835828024e-46	Monocytes_t0.rpmi_no/already	Monocytes	t0.rpmi	BACH1			-0.4423968012981776	2.482816303724728e-54	Monocytes_t0.lps_no/already	Monocytes	t0.lps	TYROBP
									-0.44698672844413	1.3200155174213587e-44	Monocytes_t0.rpmi_no/already	Monocytes	t0.rpmi	IFI35			-0.3617735653358505	4.307858705102448e-53	Monocytes_t0.lps_no/already	Monocytes	t0.lps	CYBA
									-0.9858576380101114	1.981532903922246e-44	Monocytes_t0.rpmi_no/already	Monocytes	t0.rpmi	MT2A			-0.655839834379516	1.3723879101814806e-52	Monocytes_t0.lps_no/already	Monocytes	t0.lps	RSAD2
									-0.5433551772353794	2.9394533821601305e-44	Monocytes_t0.rpmi_no/already	Monocytes	t0.rpmi	TGM2			-0.4204767532066862	3.9552986973875936e-51	Monocytes_t0.lps_no/already	Monocytes	t0.lps	RBCK1
									-0.5340133661495754	7.333606766994005e-44	Monocytes_t0.rpmi_no/already	Monocytes	t0.rpmi	IFIT1			-0.3864764464240693	4.738607372537055e-51	Monocytes_t0.lps_no/already	Monocytes	t0.lps	PSMB10
									-0.4000961339416793	7.336667231833299e-44	Monocytes_t0.rpmi_no/already	Monocytes	t0.rpmi	COX6B1			-0.5255632470112308	1.1738913444538287e-49	Monocytes_t0.lps_no/already	Monocytes	t0.lps	NT5C3A
									0.2972561228506745	2.184758439892174e-42	Monocytes_t0.rpmi_no/already	Monocytes	t0.rpmi	PABPC1			-0.35823487718989155	4.952705970480244e-48	Monocytes_t0.lps_no/already	Monocytes	t0.lps	DHX58
									-0.45798097576530905	3.8266486058222615e-42	Monocytes_t0.rpmi_no/already	Monocytes	t0.rpmi	NDUFA12			-0.3268527151039997	5.103950168274236e-48	Monocytes_t0.lps_no/already	Monocytes	t0.lps	FAU
									-0.4275857088070558	4.781969387577689e-41	Monocytes_t0.rpmi_no/already	Monocytes	t0.rpmi	CMPK2			-0.9131032927798404	1.472396655081128e-47	Monocytes_t0.lps_no/already	Monocytes	t0.lps	S100A9
									-0.5067958360386504	5.240733546045952e-41	Monocytes_t0.rpmi_no/already	Monocytes	t0.rpmi	HERC5			-0.37926769658754966	1.6014247988383689e-47	Monocytes_t0.lps_no/already	Monocytes	t0.lps	CD38
									-0.8845106960825482	6.709755168244326e-41	Monocytes_t0.rpmi_no/already	Monocytes	t0.rpmi	IFITM3			-0.4544377801039641	2.5774269103230657e-47	Monocytes_t0.lps_no/already	Monocytes	t0.lps	LGALS1
									-0.944211091390935	7.249932003640573e-40	Monocytes_t0.rpmi_no/already	Monocytes	t0.rpmi	S100A9			-0.4176526980127222	5.965185419471968e-47	Monocytes_t0.lps_no/already	Monocytes	t0.lps	SPATS2L
									-0.4800114869536405	7.537567099161817e-40	Monocytes_t0.rpmi_no/already	Monocytes	t0.rpmi	OASL			0.6508992291309836	3.188461231834863e-46	Monocytes_t0.lps_no/already	Monocytes	t0.lps	MTRNR2L8
									-0.43691796347464806	1.2776731256464812e-39	Monocytes_t0.rpmi_no/already	Monocytes	t0.rpmi	OAS1			-0.41073315734461	4.312040435781634e-46	Monocytes_t0.lps_no/already	Monocytes	t0.lps	UBE2L6
									-0.4090890273658092	1.7307356534848658e-39	Monocytes_t0.rpmi_no/already	Monocytes	t0.rpmi	NDUFS5			-0.4385967074324606	1.960859479472793e-45	Monocytes_t0.lps_no/already	Monocytes	t0.lps	IFITM2
									-0.6936459868882965	2.8427520311627564e-39	Monocytes_t0.rpmi_no/already	Monocytes	t0.rpmi	ISG20			-0.47488246358313146	2.0258473869394555e-45	Monocytes_t0.lps_no/already	Monocytes	t0.lps	SLAMF7
									-0.7696240476308067	6.772533141236008e-39	Monocytes_t0.rpmi_no/already	Monocytes	t0.rpmi	RSAD2			-0.47551150168837175	8.189316084465507e-45	Monocytes_t0.lps_no/already	Monocytes	t0.lps	PSMB9
									-0.3110720902014098	6.891841510081919e-39	Monocytes_t0.rpmi_no/already	Monocytes	t0.rpmi	ACOT13			-0.3983263935967325	1.770659311794054e-44	Monocytes_t0.lps_no/already	Monocytes	t0.lps	HERC5
									0.36781518939870106	7.235537136675195e-39	Monocytes_t0.rpmi_no/already	Monocytes	t0.rpmi	UTY			0.48909085303317257	2.336270542402162e-44	Monocytes_t0.lps_no/already	Monocytes	t0.lps	ATP13A3
									-0.3543825014032582	3.4376552173111837e-38	Monocytes_t0.rpmi_no/already	Monocytes	t0.rpmi	LGALS9			-0.4907127923248189	4.3932599588903157e-44	Monocytes_t0.lps_no/already	Monocytes	t0.lps	IFI30
									-0.3128513748444288	4.926314280419698e-38	Monocytes_t0.rpmi_no/already	Monocytes	t0.rpmi	AC092069.1			0.39877300637082147	4.53329022076704e-44	Monocytes_t0.lps_no/already	Monocytes	t0.lps	ATP2B1
									-0.37075199817087456	5.497759250477542e-38	Monocytes_t0.rpmi_no/already	Monocytes	t0.rpmi	RBCK1			-0.29640000036629743	4.635150184956964e-44	Monocytes_t0.lps_no/already	Monocytes	t0.lps	SERF2
									0.5587901338411432	8.569873727980745e-38	Monocytes_t0.rpmi_no/already	Monocytes	t0.rpmi	SLC7A11			-0.440588103286907	4.638650200113816e-44	Monocytes_t0.lps_no/already	Monocytes	t0.lps	TMSB4X
									-0.5618814461895205	9.024677902227854e-38	Monocytes_t0.rpmi_no/already	Monocytes	t0.rpmi	CALM1			-0.5059734468398738	6.076131241286363e-44	Monocytes_t0.lps_no/already	Monocytes	t0.lps	OPTN
									-0.4396510829370186	1.33316696012777e-37	Monocytes_t0.rpmi_no/already	Monocytes	t0.rpmi	SP110			-0.48895433536767197	8.600815067616424e-43	Monocytes_t0.lps_no/already	Monocytes	t0.lps	GBP1
									-0.4493261043937984	1.4292201108515056e-37	Monocytes_t0.rpmi_no/already	Monocytes	t0.rpmi	GMFG			0.3958617288642987	1.0405678996854894e-42	Monocytes_t0.lps_no/already	Monocytes	t0.lps	NAMPT
									0.4409376282532339	1.9093045442886193e-37	Monocytes_t0.rpmi_no/already	Monocytes	t0.rpmi	EIF1AY			-0.3778746916339295	1.6799959815628322e-42	Monocytes_t0.lps_no/already	Monocytes	t0.lps	PRELID1
									-0.4146270861927619	6.662992911972973e-37	Monocytes_t0.rpmi_no/already	Monocytes	t0.rpmi	XAF1			-0.32425693453638393	4.778499419908054e-42	Monocytes_t0.lps_no/already	Monocytes	t0.lps	GAPDH
									-0.4200484709443302	9.783049984836603e-36	Monocytes_t0.rpmi_no/already	Monocytes	t0.rpmi	PSMB8			0.618797184169372	8.714934277115091e-42	Monocytes_t0.lps_no/already	Monocytes	t0.lps	MTRNR2L12
									-0.4088682243272359	1.087277671290845e-34	Monocytes_t0.rpmi_no/already	Monocytes	t0.rpmi	NDUFA4			-0.3434092883692281	2.071076272149616e-41	Monocytes_t0.lps_no/already	Monocytes	t0.lps	FBXO6
									-0.33978775461467414	2.880871580856857e-34	Monocytes_t0.rpmi_no/already	Monocytes	t0.rpmi	CLIC1			-0.7977254259006263	2.623746175548799e-41	Monocytes_t0.lps_no/already	Monocytes	t0.lps	CALHM6
									-0.4148063107218689	3.0204920667039905e-34	Monocytes_t0.rpmi_no/already	Monocytes	t0.rpmi	MX2			-0.28509783029301355	1.0390726536737456e-40	Monocytes_t0.lps_no/already	Monocytes	t0.lps	TRADD
									0.5242728670617294	3.9159912172235705e-34	Monocytes_t0.rpmi_no/already	Monocytes	t0.rpmi	MED13			-0.43443378152395673	2.2290418403596814e-40	Monocytes_t0.lps_no/already	Monocytes	t0.lps	SSB
									-0.48079258362697264	1.2234254994731636e-33	Monocytes_t0.rpmi_no/already	Monocytes	t0.rpmi	LY6E			-0.3486870209191094	2.477740218458533e-40	Monocytes_t0.lps_no/already	Monocytes	t0.lps	HAPLN3
									-0.2827212861104593	1.9127595954911235e-33	Monocytes_t0.rpmi_no/already	Monocytes	t0.rpmi	OAS3			-0.4310899873315579	3.845064659960315e-40	Monocytes_t0.lps_no/already	Monocytes	t0.lps	PLAAT4
									-0.3820525045345975	2.694582763884517e-33	Monocytes_t0.rpmi_no/already	Monocytes	t0.rpmi	COX5B			-0.34921774000342976	1.04532864758092e-39	Monocytes_t0.lps_no/already	Monocytes	t0.lps	LGALS9
									-0.34436998431045984	3.6450393446121264e-33	Monocytes_t0.rpmi_no/already	Monocytes	t0.rpmi	HELZ2			-0.4798810567075946	1.6145864896822444e-39	Monocytes_t0.lps_no/already	Monocytes	t0.lps	TNFSF13B
									-0.3216927780581309	4.278230433545358e-33	Monocytes_t0.rpmi_no/already	Monocytes	t0.rpmi	OAS2			-0.5317408938646069	1.7067708026553403e-39	Monocytes_t0.lps_no/already	Monocytes	t0.lps	ANKRD22
									0.5089962282633331	1.381209887803144e-32	Monocytes_t0.rpmi_no/already	Monocytes	t0.rpmi	NOTCH2NLA			-0.3788949575705714	5.1036183904339074e-39	Monocytes_t0.lps_no/already	Monocytes	t0.lps	CD40
									-0.3639697779863773	2.0982198297051515e-32	Monocytes_t0.rpmi_no/already	Monocytes	t0.rpmi	NDUFA1			-0.3921074547743315	1.86709830988834e-38	Monocytes_t0.lps_no/already	Monocytes	t0.lps	LILRB2
									-0.38063098652128624	2.195557709223111e-32	Monocytes_t0.rpmi_no/already	Monocytes	t0.rpmi	IL4I1			-0.3644227539521414	2.5035668881224075e-38	Monocytes_t0.lps_no/already	Monocytes	t0.lps	BID
									-0.334511838594719	3.6865486210651085e-32	Monocytes_t0.rpmi_no/already	Monocytes	t0.rpmi	HCST			-0.26109078813816833	2.7483139061986026e-38	Monocytes_t0.lps_no/already	Monocytes	t0.lps	UBA52
									-0.32711281254210633	5.227761302211869e-32	Monocytes_t0.rpmi_no/already	Monocytes	t0.rpmi	TRMT112			0.5136872077879922	8.282930439046874e-38	Monocytes_t0.lps_no/already	Monocytes	t0.lps	PTGS2
									-0.3564527226510008	5.339321538916443e-32	Monocytes_t0.rpmi_no/already	Monocytes	t0.rpmi	UBE2L6			-0.31184358007628266	9.266853462424419e-38	Monocytes_t0.lps_no/already	Monocytes	t0.lps	S100A6
									-0.3927550317898836	1.0235418311759638e-31	Monocytes_t0.rpmi_no/already	Monocytes	t0.rpmi	COX7C			-0.36524349935333067	1.0424008854318125e-37	Monocytes_t0.lps_no/already	Monocytes	t0.lps	EPSTI1
									-0.364504416509273	1.3101639177637007e-31	Monocytes_t0.rpmi_no/already	Monocytes	t0.rpmi	NDUFB2			-1.0547516893908453	1.2934714376163548e-37	Monocytes_t0.lps_no/already	Monocytes	t0.lps	CXCL10
									0.4951126967111388	1.427443124980496e-31	Monocytes_t0.rpmi_no/already	Monocytes	t0.rpmi	LUCAT1			-0.9103662937794041	1.3317505950002075e-37	Monocytes_t0.lps_no/already	Monocytes	t0.lps	CXCL11
									-0.49974050252216573	1.448629123954477e-31	Monocytes_t0.rpmi_no/already	Monocytes	t0.rpmi	IFITM2			0.7537492533088157	1.394527048137138e-37	Monocytes_t0.lps_no/already	Monocytes	t0.lps	THBS1
									-0.3129505874189614	2.0975147130033098e-31	Monocytes_t0.rpmi_no/already	Monocytes	t0.rpmi	IFI44			-0.29850275547929206	7.919988736799673e-37	Monocytes_t0.lps_no/already	Monocytes	t0.lps	MYL6
									-0.289943720318129	2.1751812562401848e-31	Monocytes_t0.rpmi_no/already	Monocytes	t0.rpmi	CIAO2B			-0.30288265811770243	1.527765811668156e-36	Monocytes_t0.lps_no/already	Monocytes	t0.lps	ATP5F1E
									-0.2901520379454854	2.2575095280074248e-31	Monocytes_t0.rpmi_no/already	Monocytes	t0.rpmi	NDUFB8			-0.29930003656845205	2.1970557137580038e-36	Monocytes_t0.lps_no/already	Monocytes	t0.lps	SAT2
									-0.4245319858239731	2.327969295525841e-31	Monocytes_t0.rpmi_no/already	Monocytes	t0.rpmi	BID			-0.26909412590882664	2.4054717927190667e-36	Monocytes_t0.lps_no/already	Monocytes	t0.lps	IL4I1
									-0.25230249223401513	2.700546290101484e-31	Monocytes_t0.rpmi_no/already	Monocytes	t0.rpmi	PFDN5			-0.4405132156364022	4.7751740574677475e-36	Monocytes_t0.lps_no/already	Monocytes	t0.lps	WARS
									-0.3352196682798616	2.72563089597592e-31	Monocytes_t0.rpmi_no/already	Monocytes	t0.rpmi	BLOC1S1			-0.3065197739874934	6.559998330114963e-36	Monocytes_t0.lps_no/already	Monocytes	t0.lps	GNG5
									-0.4049535475492281	4.445900243530191e-31	Monocytes_t0.rpmi_no/already	Monocytes	t0.rpmi	PRELID1			-0.36209793798960677	8.988094872422357e-36	Monocytes_t0.lps_no/already	Monocytes	t0.lps	CD63
									-0.35314990361622667	6.3715647013714305e-31	Monocytes_t0.rpmi_no/already	Monocytes	t0.rpmi	UQCR11			-0.5403010477628538	6.717846676504785e-35	Monocytes_t0.lps_no/already	Monocytes	t0.lps	TNFSF10
									-0.34601174203686935	7.265749149914269e-31	Monocytes_t0.rpmi_no/already	Monocytes	t0.rpmi	COX6A1			-0.2551982674189661	4.706931392807399e-34	Monocytes_t0.lps_no/already	Monocytes	t0.lps	HLA-E
									-0.37318316395972406	8.078833171322788e-31	Monocytes_t0.rpmi_no/already	Monocytes	t0.rpmi	BST2			0.487180273129872	5.355213071178057e-34	Monocytes_t0.lps_no/already	Monocytes	t0.lps	NBPF19
									-0.45790673124628967	1.0009965739960004e-30	Monocytes_t0.rpmi_no/already	Monocytes	t0.rpmi	IRF7			-0.30880962632630515	1.500616019155754e-33	Monocytes_t0.lps_no/already	Monocytes	t0.lps	OST4
									-0.3401865935404649	1.0441642009724807e-30	Monocytes_t0.rpmi_no/already	Monocytes	t0.rpmi	NDUFB4			0.5222384094881729	1.6963683463744832e-33	Monocytes_t0.lps_no/already	Monocytes	t0.lps	ABCA1
									-0.3837256174183814	1.5661405506999136e-30	Monocytes_t0.rpmi_no/already	Monocytes	t0.rpmi	TWF2			-0.31775769337382886	1.7126451433477264e-33	Monocytes_t0.lps_no/already	Monocytes	t0.lps	NDUFA12
									-0.3501251277857331	2.0608247997306356e-30	Monocytes_t0.rpmi_no/already	Monocytes	t0.rpmi	COPS9			-0.395797483932671	1.7897793617222088e-33	Monocytes_t0.lps_no/already	Monocytes	t0.lps	MYL12A
									-0.3207969868575392	1.6016893507619057e-29	Monocytes_t0.rpmi_no/already	Monocytes	t0.rpmi	SSB			-0.2734202100915598	1.971928083061979e-33	Monocytes_t0.lps_no/already	Monocytes	t0.lps	DEFB1
									-0.40579070737506107	3.220864480106006e-29	Monocytes_t0.rpmi_no/already	Monocytes	t0.rpmi	EIF5A			-0.315494886679375	5.944937741347581e-33	Monocytes_t0.lps_no/already	Monocytes	t0.lps	UBB
									-0.3475308858406647	3.437521599761058e-29	Monocytes_t0.rpmi_no/already	Monocytes	t0.rpmi	TOMM7			-0.4013195590047831	2.046443453411205e-32	Monocytes_t0.lps_no/already	Monocytes	t0.lps	APOL2
									0.3969534609986298	3.798133551127591e-29	Monocytes_t0.rpmi_no/already	Monocytes	t0.rpmi	ZNF207			-0.4348620315636884	2.0798312476006124e-32	Monocytes_t0.lps_no/already	Monocytes	t0.lps	TIMP1
									-0.31832897266274807	7.059532876720924e-29	Monocytes_t0.rpmi_no/already	Monocytes	t0.rpmi	SERTAD1			0.5302909492853694	4.047731026252013e-32	Monocytes_t0.lps_no/already	Monocytes	t0.lps	ZEB2
									-0.32609515392527777	7.373733725473603e-29	Monocytes_t0.rpmi_no/already	Monocytes	t0.rpmi	DYNLRB1			-0.3332853819478767	5.789957253527215e-32	Monocytes_t0.lps_no/already	Monocytes	t0.lps	BAG1
									0.3813435087989112	7.964332243731709e-29	Monocytes_t0.rpmi_no/already	Monocytes	t0.rpmi	DSE			-0.4139015453737116	6.182807219013951e-32	Monocytes_t0.lps_no/already	Monocytes	t0.lps	CST3
									0.48832763333239204	1.108321003251395e-28	Monocytes_t0.rpmi_no/already	Monocytes	t0.rpmi	FNIP1			-0.373052656237836	5.982639436628345e-31	Monocytes_t0.lps_no/already	Monocytes	t0.lps	HLA-DRB1
									-0.30641188831384336	1.1919894085019393e-28	Monocytes_t0.rpmi_no/already	Monocytes	t0.rpmi	SEM1			0.45676179670918526	3.524948593688157e-30	Monocytes_t0.lps_no/already	Monocytes	t0.lps	NUMB
									-0.49998289950514274	1.8968378986384423e-28	Monocytes_t0.rpmi_no/already	Monocytes	t0.rpmi	MSR1			0.287940346519723	4.319655496244764e-30	Monocytes_t0.lps_no/already	Monocytes	t0.lps	SDCBP
									-0.3347408000076513	2.201267216525883e-28	Monocytes_t0.rpmi_no/already	Monocytes	t0.rpmi	PSMB10			-0.28224126330813704	5.0913657986329355e-30	Monocytes_t0.lps_no/already	Monocytes	t0.lps	GSTO1
									-0.4475875264709419	3.042643011253995e-28	Monocytes_t0.rpmi_no/already	Monocytes	t0.rpmi	C15orf48			-0.40680541774168644	1.6739337991390478e-29	Monocytes_t0.lps_no/already	Monocytes	t0.lps	AIF1
									-0.31756362818235373	4.255679868561672e-28	Monocytes_t0.rpmi_no/already	Monocytes	t0.rpmi	UQCR10			-0.25108916785997337	1.703042454741108e-29	Monocytes_t0.lps_no/already	Monocytes	t0.lps	DYNLRB1
									-0.6257062571274838	5.928964842495342e-28	Monocytes_t0.rpmi_no/already	Monocytes	t0.rpmi	TNFSF10			-0.29307882488933856	5.121579074239593e-29	Monocytes_t0.lps_no/already	Monocytes	t0.lps	TSPO
									-0.3257640726874418	8.546166445706038e-28	Monocytes_t0.rpmi_no/already	Monocytes	t0.rpmi	ATP5MF			-0.33631022095500906	5.546517971097108e-29	Monocytes_t0.lps_no/already	Monocytes	t0.lps	C1orf56
									-0.3296804759790455	8.915678095150109e-28	Monocytes_t0.rpmi_no/already	Monocytes	t0.rpmi	PLAAT4			-1.226270711781691	1.1563696563546216e-28	Monocytes_t0.lps_no/already	Monocytes	t0.lps	CCL8
									-0.39782138161243763	1.8994549075358134e-27	Monocytes_t0.rpmi_no/already	Monocytes	t0.rpmi	NOP10			-0.2789960909275777	1.4051888516967923e-28	Monocytes_t0.lps_no/already	Monocytes	t0.lps	SSR4
									-0.30358406723908693	2.5696429686412925e-27	Monocytes_t0.rpmi_no/already	Monocytes	t0.rpmi	APOBEC3G			-0.34867260394823263	1.5989322576085571e-28	Monocytes_t0.lps_no/already	Monocytes	t0.lps	NEURL3
									0.4170337617839903	6.1244880073068976e-27	Monocytes_t0.rpmi_no/already	Monocytes	t0.rpmi	SLC6A6			-0.4742815621813943	2.579066245570115e-28	Monocytes_t0.lps_no/already	Monocytes	t0.lps	DNAAF1
									0.4660004104284945	7.560455659355447e-27	Monocytes_t0.rpmi_no/already	Monocytes	t0.rpmi	ATP13A3			-0.3633185139865174	2.741435183419093e-28	Monocytes_t0.lps_no/already	Monocytes	t0.lps	HLA-DRB5
									-0.3715510517450331	8.868157981995102e-27	Monocytes_t0.rpmi_no/already	Monocytes	t0.rpmi	CD52			-0.42409433001011654	3.33828425926e-28	Monocytes_t0.lps_no/already	Monocytes	t0.lps	IGSF6
									0.49228902011595377	9.155218934253145e-27	Monocytes_t0.rpmi_no/already	Monocytes	t0.rpmi	CSGALNACT2			-0.3923417799037743	4.437225271971293e-28	Monocytes_t0.lps_no/already	Monocytes	t0.lps	FCN1
									0.4507582831725623	1.1412661855520692e-26	Monocytes_t0.rpmi_no/already	Monocytes	t0.rpmi	EPB41L3			-0.2806399212387849	4.730233725449059e-28	Monocytes_t0.lps_no/already	Monocytes	t0.lps	COX8A
									0.42984820648377814	1.1874109145407221e-26	Monocytes_t0.rpmi_no/already	Monocytes	t0.rpmi	HLA-DQA2			-0.28379859375339644	1.8886616254269435e-27	Monocytes_t0.lps_no/already	Monocytes	t0.lps	IL15RA
									-0.3062432521587133	2.1352015728134692e-26	Monocytes_t0.rpmi_no/already	Monocytes	t0.rpmi	ELOB			0.3599929993573352	1.9534297431965402e-27	Monocytes_t0.lps_no/already	Monocytes	t0.lps	DNAJB6
									-0.46094727517203693	2.374521778809516e-26	Monocytes_t0.rpmi_no/already	Monocytes	t0.rpmi	AIF1			-0.3708419184322427	2.7267330777863132e-27	Monocytes_t0.lps_no/already	Monocytes	t0.lps	GBP5
									-0.35336100859682285	3.0005510674170956e-26	Monocytes_t0.rpmi_no/already	Monocytes	t0.rpmi	CIB1			0.49261651593821276	8.385081350108399e-27	Monocytes_t0.lps_no/already	Monocytes	t0.lps	HIVEP2
									-0.48891563247565606	7.365734281185944e-26	Monocytes_t0.rpmi_no/already	Monocytes	t0.rpmi	TNFSF13B			0.5091231552367264	9.86552487886204e-27	Monocytes_t0.lps_no/already	Monocytes	t0.lps	CXCL2
									-0.26590792688558995	1.182436851114179e-25	Monocytes_t0.rpmi_no/already	Monocytes	t0.rpmi	TAF10			-0.295916707650834	1.1271686104441898e-26	Monocytes_t0.lps_no/already	Monocytes	t0.lps	NUB1
									-0.3035922104793922	1.3847245088377407e-25	Monocytes_t0.rpmi_no/already	Monocytes	t0.rpmi	MICOS10			0.46075317602831234	2.4290395745037636e-26	Monocytes_t0.lps_no/already	Monocytes	t0.lps	DDX17
									0.5635550972741954	1.8405242739280347e-25	Monocytes_t0.rpmi_no/already	Monocytes	t0.rpmi	MTRNR2L8			-0.252975312404881	3.16229668414512e-26	Monocytes_t0.lps_no/already	Monocytes	t0.lps	GUK1
									-0.608832833264557	2.455664935875254e-25	Monocytes_t0.rpmi_no/already	Monocytes	t0.rpmi	CRIP1			0.33203875429103347	4.6044461484790994e-26	Monocytes_t0.lps_no/already	Monocytes	t0.lps	PABPC1
									0.29238885978744555	2.911300213663418e-25	Monocytes_t0.rpmi_no/already	Monocytes	t0.rpmi	KYNU			-0.2877965863320604	1.651363527607009e-25	Monocytes_t0.lps_no/already	Monocytes	t0.lps	MIR3945HG
									-0.37521785775111116	3.2294201707679263e-25	Monocytes_t0.rpmi_no/already	Monocytes	t0.rpmi	TIMP1			0.34960723104234226	2.2840333098618134e-25	Monocytes_t0.lps_no/already	Monocytes	t0.lps	HLA-DQA2
									-0.4096766619990382	4.09208605898271e-25	Monocytes_t0.rpmi_no/already	Monocytes	t0.rpmi	NCF1			-0.28281356956240755	3.2592134882076575e-25	Monocytes_t0.lps_no/already	Monocytes	t0.lps	IL15
									-0.3186370991779579	6.1520093935631785e-25	Monocytes_t0.rpmi_no/already	Monocytes	t0.rpmi	C4orf3			-0.25817929539051254	5.092195295496164e-25	Monocytes_t0.lps_no/already	Monocytes	t0.lps	COX5B
									-0.2608103084008221	6.223171378590966e-25	Monocytes_t0.rpmi_no/already	Monocytes	t0.rpmi	CD82			0.3511889154853493	5.349334222106697e-25	Monocytes_t0.lps_no/already	Monocytes	t0.lps	NOTCH2NLA
									-0.4902470522663168	6.441287296502196e-25	Monocytes_t0.rpmi_no/already	Monocytes	t0.rpmi	VAMP5			0.4287273416025916	6.2299427104338995e-25	Monocytes_t0.lps_no/already	Monocytes	t0.lps	MED13
									-0.2617832771188622	8.56038888066004e-25	Monocytes_t0.rpmi_no/already	Monocytes	t0.rpmi	LRRC75A			-0.2758782219295739	8.099750721826819e-25	Monocytes_t0.lps_no/already	Monocytes	t0.lps	LST1
									-0.2616040720893349	9.82159927831744e-25	Monocytes_t0.rpmi_no/already	Monocytes	t0.rpmi	NDUFA6			-0.2907159204216919	1.060742070461727e-24	Monocytes_t0.lps_no/already	Monocytes	t0.lps	LYSMD2
									-0.2626610956071165	1.2418169056133195e-24	Monocytes_t0.rpmi_no/already	Monocytes	t0.rpmi	ATP5PF			0.3912575902363882	1.1414992799748819e-24	Monocytes_t0.lps_no/already	Monocytes	t0.lps	EIF4G2
									-0.28018621435679725	1.4847581919883172e-24	Monocytes_t0.rpmi_no/already	Monocytes	t0.rpmi	NMI			-0.29919039323602514	1.1670241907536008e-24	Monocytes_t0.lps_no/already	Monocytes	t0.lps	LILRB4
									-0.30784999013573633	1.6087133607373714e-24	Monocytes_t0.rpmi_no/already	Monocytes	t0.rpmi	NDUFA13			-0.27788541073865347	1.3431811442057558e-24	Monocytes_t0.lps_no/already	Monocytes	t0.lps	HLA-F
									-0.3636800179587658	2.0747647922029e-24	Monocytes_t0.rpmi_no/already	Monocytes	t0.rpmi	EPSTI1			-0.28464173548233873	7.319098645263925e-24	Monocytes_t0.lps_no/already	Monocytes	t0.lps	C15orf48
									-0.30995645571222763	2.6013305638738418e-24	Monocytes_t0.rpmi_no/already	Monocytes	t0.rpmi	S100A4			-0.3492915061422661	1.9626223130912615e-23	Monocytes_t0.lps_no/already	Monocytes	t0.lps	PSMA2
									-0.40985040667460493	3.40541007382051e-24	Monocytes_t0.rpmi_no/already	Monocytes	t0.rpmi	ATF5			0.27286385118627265	2.4729602688396215e-23	Monocytes_t0.lps_no/already	Monocytes	t0.lps	CXCL8
									-0.3292879055978626	4.7068392799449735e-24	Monocytes_t0.rpmi_no/already	Monocytes	t0.rpmi	DRAP1			0.2672782380778931	5.989013686232191e-23	Monocytes_t0.lps_no/already	Monocytes	t0.lps	KYNU
									-0.305132149202332	5.8159809096041594e-24	Monocytes_t0.rpmi_no/already	Monocytes	t0.rpmi	COX7B			-0.26472668741993366	6.465395580196108e-23	Monocytes_t0.lps_no/already	Monocytes	t0.lps	BST2
									0.3257878192420516	6.1698601579456566e-24	Monocytes_t0.rpmi_no/already	Monocytes	t0.rpmi	HNRNPU			0.2987874891125055	7.321025632594433e-23	Monocytes_t0.lps_no/already	Monocytes	t0.lps	HNRNPC
									0.751349148224481	7.156008957247393e-24	Monocytes_t0.rpmi_no/already	Monocytes	t0.rpmi	EREG			0.3887028523280982	1.263702133231871e-22	Monocytes_t0.lps_no/already	Monocytes	t0.lps	SLC6A6
									-0.2949656100146121	1.88015252879586e-23	Monocytes_t0.rpmi_no/already	Monocytes	t0.rpmi	ITGB2			-0.2718674411389299	1.3993242664311983e-22	Monocytes_t0.lps_no/already	Monocytes	t0.lps	MYDGF
									0.5628353032067683	3.7433367403516285e-23	Monocytes_t0.rpmi_no/already	Monocytes	t0.rpmi	ARL4C			0.28086930371668606	3.3437508618841213e-22	Monocytes_t0.lps_no/already	Monocytes	t0.lps	AQP9
									0.4830221050540411	4.0129284399849496e-23	Monocytes_t0.rpmi_no/already	Monocytes	t0.rpmi	ASH1L			-0.25595539070578377	5.938234936865733e-22	Monocytes_t0.lps_no/already	Monocytes	t0.lps	APOBEC3G
									-0.2533645847632129	8.726702994717458e-23	Monocytes_t0.rpmi_no/already	Monocytes	t0.rpmi	GSTO1			0.36681825806273993	9.90117021719566e-22	Monocytes_t0.lps_no/already	Monocytes	t0.lps	MAP3K8
									-0.29188456712012356	9.106556987089264e-23	Monocytes_t0.rpmi_no/already	Monocytes	t0.rpmi	PSMA5			-0.2950480296513578	1.8723711755063894e-21	Monocytes_t0.lps_no/already	Monocytes	t0.lps	GBP4
									-0.2612638795305118	9.60099941337662e-23	Monocytes_t0.rpmi_no/already	Monocytes	t0.rpmi	THEMIS2			0.5169760912047616	2.1084444018168e-21	Monocytes_t0.lps_no/already	Monocytes	t0.lps	ACSL1
									-0.2928538341990119	1.0328771999478002e-22	Monocytes_t0.rpmi_no/already	Monocytes	t0.rpmi	RBX1			-0.7194598529801901	3.1956426455262405e-21	Monocytes_t0.lps_no/already	Monocytes	t0.lps	CXCL9
									-0.2951332490159737	1.0454044763446333e-22	Monocytes_t0.rpmi_no/already	Monocytes	t0.rpmi	PARK7			0.4012025417136278	4.017118798446261e-21	Monocytes_t0.lps_no/already	Monocytes	t0.lps	ZNF207
									-0.26185440148554195	1.2969229691951061e-22	Monocytes_t0.rpmi_no/already	Monocytes	t0.rpmi	RTCB			-0.7073603785219764	4.375565228021141e-21	Monocytes_t0.lps_no/already	Monocytes	t0.lps	CCL5
									-0.2787457323590816	1.3604523684963306e-22	Monocytes_t0.rpmi_no/already	Monocytes	t0.rpmi	KRT10			0.363641335475827	5.628658188930446e-21	Monocytes_t0.lps_no/already	Monocytes	t0.lps	C6orf62
									0.47031727295457815	1.4633902355565497e-22	Monocytes_t0.rpmi_no/already	Monocytes	t0.rpmi	AHNAK			-0.3684206821323297	5.7557349388943514e-21	Monocytes_t0.lps_no/already	Monocytes	t0.lps	ACOD1
									-0.34495241020044376	2.086898775565037e-22	Monocytes_t0.rpmi_no/already	Monocytes	t0.rpmi	CD81			0.3031576716018183	8.667256197831379e-21	Monocytes_t0.lps_no/already	Monocytes	t0.lps	SFPQ
									-0.3005053370250155	2.942010484411363e-22	Monocytes_t0.rpmi_no/already	Monocytes	t0.rpmi	EIF2AK2			-0.2622463514419868	1.450439330529823e-20	Monocytes_t0.lps_no/already	Monocytes	t0.lps	SP110
									0.4639228653955507	3.1681356559441135e-22	Monocytes_t0.rpmi_no/already	Monocytes	t0.rpmi	TET2			-0.3402296735118402	1.972684582584765e-20	Monocytes_t0.lps_no/already	Monocytes	t0.lps	HES4
									0.4422662514094551	3.640926934051918e-22	Monocytes_t0.rpmi_no/already	Monocytes	t0.rpmi	ABCA1			0.34501678323654517	3.3594297807357876e-20	Monocytes_t0.lps_no/already	Monocytes	t0.lps	PDE4B
									-0.3098024508166968	5.234715372786707e-22	Monocytes_t0.rpmi_no/already	Monocytes	t0.rpmi	SNHG6			-0.27106912741975675	4.1738690746565547e-20	Monocytes_t0.lps_no/already	Monocytes	t0.lps	PSMA4
									0.4681889443541529	6.665551488137174e-22	Monocytes_t0.rpmi_no/already	Monocytes	t0.rpmi	NOTCH2NLC			0.4423607643621512	4.2492254867270516e-20	Monocytes_t0.lps_no/already	Monocytes	t0.lps	ITGB8
									0.47100002323797296	7.444684833514608e-22	Monocytes_t0.rpmi_no/already	Monocytes	t0.rpmi	ZFYVE16			-0.25174328082022673	4.5212496999114336e-20	Monocytes_t0.lps_no/already	Monocytes	t0.lps	NEXN
									0.5708752117473619	1.0401025205749951e-21	Monocytes_t0.rpmi_no/already	Monocytes	t0.rpmi	LINC-PINT			-0.2632267946537956	6.840671859828768e-20	Monocytes_t0.lps_no/already	Monocytes	t0.lps	CREM
									-0.32786060499430647	1.2641702697793107e-21	Monocytes_t0.rpmi_no/already	Monocytes	t0.rpmi	TSPO			0.405132752965355	7.615867696073984e-20	Monocytes_t0.lps_no/already	Monocytes	t0.lps	EPB41L3
									-0.3888464953732529	1.3697537646193178e-21	Monocytes_t0.rpmi_no/already	Monocytes	t0.rpmi	LST1			-0.2623397489464312	7.624586187949842e-20	Monocytes_t0.lps_no/already	Monocytes	t0.lps	SAP18
									-0.259238408474487	1.4954898089927323e-21	Monocytes_t0.rpmi_no/already	Monocytes	t0.rpmi	RNASET2			0.4539778505484804	8.924837008900347e-20	Monocytes_t0.lps_no/already	Monocytes	t0.lps	SLC38A2
									-0.28289817312695736	1.5168819295107628e-21	Monocytes_t0.rpmi_no/already	Monocytes	t0.rpmi	PF4			-0.41565719931470335	9.001859454162383e-20	Monocytes_t0.lps_no/already	Monocytes	t0.lps	CFB
									-0.3402349738013193	1.5273941316408455e-21	Monocytes_t0.rpmi_no/already	Monocytes	t0.rpmi	DYNLT1			-0.27238067823780066	1.8287882306609608e-19	Monocytes_t0.lps_no/already	Monocytes	t0.lps	BRI3
									0.39583347784929	2.2806864099738714e-21	Monocytes_t0.rpmi_no/already	Monocytes	t0.rpmi	SKIL			-0.25026244491729566	2.5696493055762376e-19	Monocytes_t0.lps_no/already	Monocytes	t0.lps	POMP
									-0.26621415511332913	3.108830337855074e-21	Monocytes_t0.rpmi_no/already	Monocytes	t0.rpmi	PRDX5			-0.2538800481443486	2.6998552247409123e-19	Monocytes_t0.lps_no/already	Monocytes	t0.lps	LGALS3
									0.3774217834450686	3.776836356359598e-21	Monocytes_t0.rpmi_no/already	Monocytes	t0.rpmi	NUMB			-0.25057573503687225	3.2110432339485968e-19	Monocytes_t0.lps_no/already	Monocytes	t0.lps	CD86
									-0.320135573162178	4.180091257989675e-21	Monocytes_t0.rpmi_no/already	Monocytes	t0.rpmi	PSMD8			-0.25909070600126327	4.551503958525629e-19	Monocytes_t0.lps_no/already	Monocytes	t0.lps	CCL4L2
									-0.304047936091409	5.4825790965605134e-21	Monocytes_t0.rpmi_no/already	Monocytes	t0.rpmi	POMP			-0.3112568779147058	7.446689093644438e-19	Monocytes_t0.lps_no/already	Monocytes	t0.lps	P2RX7
									-0.3058387630550614	6.051769205472527e-21	Monocytes_t0.rpmi_no/already	Monocytes	t0.rpmi	APOL3			-0.3258805520509025	9.279568804094854e-19	Monocytes_t0.lps_no/already	Monocytes	t0.lps	IRF1
									-0.5167389813875234	8.312048570147097e-21	Monocytes_t0.rpmi_no/already	Monocytes	t0.rpmi	SLAMF7			0.47973200509391534	1.6338325090176457e-18	Monocytes_t0.lps_no/already	Monocytes	t0.lps	PPP1R15B
									-0.2558024587892038	9.824200145267598e-21	Monocytes_t0.rpmi_no/already	Monocytes	t0.rpmi	CHMP2A			0.42384302586533673	2.296170775097679e-18	Monocytes_t0.lps_no/already	Monocytes	t0.lps	NFAT5
									0.5470977862266382	1.1904224209774268e-20	Monocytes_t0.rpmi_no/already	Monocytes	t0.rpmi	SLC44A1			0.3570173843550801	2.5275648364180927e-18	Monocytes_t0.lps_no/already	Monocytes	t0.lps	BZW1
									-0.2542375506472946	1.2823288208589988e-20	Monocytes_t0.rpmi_no/already	Monocytes	t0.rpmi	NOL7			-0.2518995668937267	2.742011605260232e-18	Monocytes_t0.lps_no/already	Monocytes	t0.lps	GRN
									-0.25819713859101934	1.9047964044100087e-20	Monocytes_t0.rpmi_no/already	Monocytes	t0.rpmi	COX6C			0.2513347975594069	5.164883666959204e-18	Monocytes_t0.lps_no/already	Monocytes	t0.lps	WTAP
									-0.3533576539326302	2.0573649955978006e-20	Monocytes_t0.rpmi_no/already	Monocytes	t0.rpmi	NINJ1			0.44252378567835216	5.965469996103425e-18	Monocytes_t0.lps_no/already	Monocytes	t0.lps	TXNRD1
									-0.3402674966914171	3.1207893329042464e-20	Monocytes_t0.rpmi_no/already	Monocytes	t0.rpmi	NT5C3A			0.34769476370804925	6.995182470053582e-18	Monocytes_t0.lps_no/already	Monocytes	t0.lps	NOTCH2NLC
									0.2803768778605229	5.0807704440769623e-20	Monocytes_t0.rpmi_no/already	Monocytes	t0.rpmi	PNRC1			-0.3271387246668809	8.518079129630753e-18	Monocytes_t0.lps_no/already	Monocytes	t0.lps	CD74
									-0.25941640640831753	6.217031153664488e-20	Monocytes_t0.rpmi_no/already	Monocytes	t0.rpmi	EIF3I			0.6888664241652489	2.2255811588614164e-17	Monocytes_t0.lps_no/already	Monocytes	t0.lps	AC037198.1
									0.4957252309533723	7.43157795776542e-20	Monocytes_t0.rpmi_no/already	Monocytes	t0.rpmi	MIR181A1HG			0.5753942527271523	4.5447958361805427e-17	Monocytes_t0.lps_no/already	Monocytes	t0.lps	SLC39A8
									-0.2727810127099086	7.673070065597618e-20	Monocytes_t0.rpmi_no/already	Monocytes	t0.rpmi	BAG1			-0.2889321708723409	4.994166955724278e-17	Monocytes_t0.lps_no/already	Monocytes	t0.lps	RALA
									-0.5259023408381558	7.841046942497551e-20	Monocytes_t0.rpmi_no/already	Monocytes	t0.rpmi	CALHM6			-0.2769501666863885	7.08956977626652e-17	Monocytes_t0.lps_no/already	Monocytes	t0.lps	SNX10
									-0.2567694927533122	7.866758862714901e-20	Monocytes_t0.rpmi_no/already	Monocytes	t0.rpmi	CALM3			0.26041779711313406	8.295409231988784e-17	Monocytes_t0.lps_no/already	Monocytes	t0.lps	DENND5A
									-0.2689281164235262	7.913666688699257e-20	Monocytes_t0.rpmi_no/already	Monocytes	t0.rpmi	MFSD12			0.304316084103073	1.0052361150056058e-16	Monocytes_t0.lps_no/already	Monocytes	t0.lps	SAMSN1
									0.4189913176665023	2.5777074022033595e-19	Monocytes_t0.rpmi_no/already	Monocytes	t0.rpmi	TAOK1			-0.3289302848039197	1.5505023219316593e-16	Monocytes_t0.lps_no/already	Monocytes	t0.lps	PLAC8
									-0.30004146890985495	3.086335247780638e-19	Monocytes_t0.rpmi_no/already	Monocytes	t0.rpmi	HLA-F			0.54636162004897	1.8222972295344936e-16	Monocytes_t0.lps_no/already	Monocytes	t0.lps	CD93
									-0.2708810539350419	3.480080385785296e-19	Monocytes_t0.rpmi_no/already	Monocytes	t0.rpmi	CTSH			0.32450256116514264	2.306073238291586e-16	Monocytes_t0.lps_no/already	Monocytes	t0.lps	IRAK2
									-0.2835197568579684	8.648995728080234e-19	Monocytes_t0.rpmi_no/already	Monocytes	t0.rpmi	COPE			-0.25557715858521823	2.6505850584223187e-16	Monocytes_t0.lps_no/already	Monocytes	t0.lps	MSC
									-0.3473553893973027	9.03699631417933e-19	Monocytes_t0.rpmi_no/already	Monocytes	t0.rpmi	DBI			-0.4300082264330811	4.2531273504627414e-16	Monocytes_t0.lps_no/already	Monocytes	t0.lps	IRF8
									-0.2915967770151985	9.69275605024724e-19	Monocytes_t0.rpmi_no/already	Monocytes	t0.rpmi	SF3B5			-0.4243893304097497	9.213290986170299e-16	Monocytes_t0.lps_no/already	Monocytes	t0.lps	SOCS1
									0.4213432987428112	1.3386594234177827e-18	Monocytes_t0.rpmi_no/already	Monocytes	t0.rpmi	IPO7			-0.3652338128381558	9.674315846805308e-16	Monocytes_t0.lps_no/already	Monocytes	t0.lps	MAP1LC3A
									-0.276857684567859	1.472453174283248e-18	Monocytes_t0.rpmi_no/already	Monocytes	t0.rpmi	RIN2			-0.2541792245999721	9.909110841037084e-16	Monocytes_t0.lps_no/already	Monocytes	t0.lps	PIM3
									-0.39351344291818746	1.4725142828057534e-18	Monocytes_t0.rpmi_no/already	Monocytes	t0.rpmi	FCGR3A			-0.41375792230541597	2.2091294161636923e-15	Monocytes_t0.lps_no/already	Monocytes	t0.lps	GADD45B
									-0.28322388712546376	2.1171564255956596e-18	Monocytes_t0.rpmi_no/already	Monocytes	t0.rpmi	NAPA			0.4037738437965719	2.332520931690207e-15	Monocytes_t0.lps_no/already	Monocytes	t0.lps	GCLM
									-0.32449187659137	3.2102031364738023e-18	Monocytes_t0.rpmi_no/already	Monocytes	t0.rpmi	IFNGR2			0.431109682171968	2.7318872786290434e-15	Monocytes_t0.lps_no/already	Monocytes	t0.lps	EIF1B
									0.37359824802336306	5.595603483043476e-18	Monocytes_t0.rpmi_no/already	Monocytes	t0.rpmi	N4BP2L2			0.4251014909893096	3.537789341022068e-15	Monocytes_t0.lps_no/already	Monocytes	t0.lps	NOTCH2
									0.2713410151836064	9.224900364255764e-18	Monocytes_t0.rpmi_no/already	Monocytes	t0.rpmi	SFPQ			-0.26533524060400715	5.076350596440868e-15	Monocytes_t0.lps_no/already	Monocytes	t0.lps	CTSD
									0.5382340430857053	9.370349862769824e-18	Monocytes_t0.rpmi_no/already	Monocytes	t0.rpmi	MALT1			0.38597727981280183	5.111294131771081e-15	Monocytes_t0.lps_no/already	Monocytes	t0.lps	FNIP2
									0.33130104261316484	2.31941954466187e-17	Monocytes_t0.rpmi_no/already	Monocytes	t0.rpmi	BZW1			0.38400040622785525	7.09331346709699e-15	Monocytes_t0.lps_no/already	Monocytes	t0.lps	MAPK6
									-0.2712972836572103	2.9917360694616206e-17	Monocytes_t0.rpmi_no/already	Monocytes	t0.rpmi	ATP5MD			0.2696477840211934	2.33865601832485e-14	Monocytes_t0.lps_no/already	Monocytes	t0.lps	AP000240.1
									-0.3140208555925519	3.7426624539528543e-17	Monocytes_t0.rpmi_no/already	Monocytes	t0.rpmi	QSOX1			0.39963276831448025	3.305319199716373e-14	Monocytes_t0.lps_no/already	Monocytes	t0.lps	LPXN
									0.3442914998847457	3.941046756005214e-17	Monocytes_t0.rpmi_no/already	Monocytes	t0.rpmi	CLTC			-0.3267780654248975	4.498029104189959e-14	Monocytes_t0.lps_no/already	Monocytes	t0.lps	INHBA
									0.37574694213023085	5.600021236298361e-17	Monocytes_t0.rpmi_no/already	Monocytes	t0.rpmi	NBPF19			0.3757623816588467	4.5632595941229645e-14	Monocytes_t0.lps_no/already	Monocytes	t0.lps	ASH1L
									-0.5315165311280197	6.193118889638604e-17	Monocytes_t0.rpmi_no/already	Monocytes	t0.rpmi	CXCL11			0.2712705300171394	8.118121455125205e-14	Monocytes_t0.lps_no/already	Monocytes	t0.lps	PDE4DIP
									0.4192566459804352	8.119349979895318e-17	Monocytes_t0.rpmi_no/already	Monocytes	t0.rpmi	PDE4DIP			0.4589796384559408	1.5735084645215515e-13	Monocytes_t0.lps_no/already	Monocytes	t0.lps	MBNL1
									0.7041828702914775	1.8536915511568978e-16	Monocytes_t0.rpmi_no/already	Monocytes	t0.rpmi	AC037198.1			0.2742035871417454	1.9901467713793538e-13	Monocytes_t0.lps_no/already	Monocytes	t0.lps	NFE2L2
									0.3719485221929353	1.9256197902583148e-16	Monocytes_t0.rpmi_no/already	Monocytes	t0.rpmi	SF3B1			-0.2503629937084273	3.1240638200359896e-13	Monocytes_t0.lps_no/already	Monocytes	t0.lps	GNAS
									-0.36887638265888734	2.328543891105412e-16	Monocytes_t0.rpmi_no/already	Monocytes	t0.rpmi	LEPROTL1			0.3648715205454198	4.714321919739641e-13	Monocytes_t0.lps_no/already	Monocytes	t0.lps	ZFYVE16
									0.4903825032340462	2.5694584375092965e-16	Monocytes_t0.rpmi_no/already	Monocytes	t0.rpmi	LYST			0.26363848977437776	1.1661274759088495e-12	Monocytes_t0.lps_no/already	Monocytes	t0.lps	ADAR
									-0.25156446647937925	2.610351513005952e-16	Monocytes_t0.rpmi_no/already	Monocytes	t0.rpmi	GUK1			0.36783646017788607	2.2238295896309126e-12	Monocytes_t0.lps_no/already	Monocytes	t0.lps	FAM107B
									0.4889188479501845	2.6508515531549774e-16	Monocytes_t0.rpmi_no/already	Monocytes	t0.rpmi	MGST1			0.38209483643907993	4.050016817073243e-12	Monocytes_t0.lps_no/already	Monocytes	t0.lps	CELF1
									-0.35466783835989846	3.3738183133322457e-16	Monocytes_t0.rpmi_no/already	Monocytes	t0.rpmi	ZFAS1			0.3394908447020222	4.197376143928126e-12	Monocytes_t0.lps_no/already	Monocytes	t0.lps	HNRNPU
									-0.25026313751354445	3.8786265502060536e-16	Monocytes_t0.rpmi_no/already	Monocytes	t0.rpmi	CHCHD2			0.26293353295249045	5.800378500781844e-12	Monocytes_t0.lps_no/already	Monocytes	t0.lps	IQGAP1
									0.4855066130592982	4.600850242070468e-16	Monocytes_t0.rpmi_no/already	Monocytes	t0.rpmi	CD109			0.4082227091922199	6.183051272780518e-12	Monocytes_t0.lps_no/already	Monocytes	t0.lps	DSE
									0.32986438628409065	6.959847467743219e-16	Monocytes_t0.rpmi_no/already	Monocytes	t0.rpmi	SAMSN1			-0.29847355350453286	6.260339983604437e-12	Monocytes_t0.lps_no/already	Monocytes	t0.lps	CSTB
									-0.6495564974919432	7.676513512260481e-16	Monocytes_t0.rpmi_no/already	Monocytes	t0.rpmi	S100A8			-0.5414834014272136	7.187024837496436e-12	Monocytes_t0.lps_no/already	Monocytes	t0.lps	G0S2
									-0.34096065275114384	2.087643734020309e-15	Monocytes_t0.rpmi_no/already	Monocytes	t0.rpmi	SOCS1			0.3378710388046513	9.02992241753175e-12	Monocytes_t0.lps_no/already	Monocytes	t0.lps	CLTC
									-0.3064829995608025	2.121947617982885e-15	Monocytes_t0.rpmi_no/already	Monocytes	t0.rpmi	PSMB9			0.4254163631932313	1.1437633599014206e-11	Monocytes_t0.lps_no/already	Monocytes	t0.lps	DMXL2
									0.3154000074117427	5.552984340601034e-15	Monocytes_t0.rpmi_no/already	Monocytes	t0.rpmi	LPXN			0.6020454980511167	1.2768751127611429e-11	Monocytes_t0.lps_no/already	Monocytes	t0.lps	HSPA5
									0.3821113449529958	6.856975982961331e-15	Monocytes_t0.rpmi_no/already	Monocytes	t0.rpmi	KMT2C			0.3428435644969594	1.864823760965378e-11	Monocytes_t0.lps_no/already	Monocytes	t0.lps	CCNL1
									-0.2588799892628131	7.370038544540613e-15	Monocytes_t0.rpmi_no/already	Monocytes	t0.rpmi	PILRA			-0.40651153936708795	2.206593889375651e-11	Monocytes_t0.lps_no/already	Monocytes	t0.lps	CCL2
									0.34578645107112616	9.253929173477456e-15	Monocytes_t0.rpmi_no/already	Monocytes	t0.rpmi	SPAG9			0.31680859224375535	5.264729239941672e-11	Monocytes_t0.lps_no/already	Monocytes	t0.lps	ARRDC4
									0.40149426891588935	9.79753161490501e-15	Monocytes_t0.rpmi_no/already	Monocytes	t0.rpmi	SHOC2			-0.3412458031633978	5.583158020441955e-11	Monocytes_t0.lps_no/already	Monocytes	t0.lps	EDN1
									0.34351098480547204	2.0857984486945525e-14	Monocytes_t0.rpmi_no/already	Monocytes	t0.rpmi	NOTCH2			0.26419469255949	6.94265644129373e-11	Monocytes_t0.lps_no/already	Monocytes	t0.lps	MCL1
									-0.26356721946975914	2.1874866640265054e-14	Monocytes_t0.rpmi_no/already	Monocytes	t0.rpmi	RNH1			0.34874877445280705	1.2250730115310176e-10	Monocytes_t0.lps_no/already	Monocytes	t0.lps	CSGALNACT2
									-0.25830268330429007	2.354801597854121e-14	Monocytes_t0.rpmi_no/already	Monocytes	t0.rpmi	SEC61G			0.37478448267178577	1.4496174682628053e-10	Monocytes_t0.lps_no/already	Monocytes	t0.lps	HIPK2
									0.3804529857021388	2.4145058788895716e-14	Monocytes_t0.rpmi_no/already	Monocytes	t0.rpmi	TRIP12			-0.33844117554481	1.7719827243882816e-10	Monocytes_t0.lps_no/already	Monocytes	t0.lps	HLA-DPB1
									0.37731816936585694	2.885367242794113e-14	Monocytes_t0.rpmi_no/already	Monocytes	t0.rpmi	MAP3K20			0.38183187668650564	2.3283764013614046e-10	Monocytes_t0.lps_no/already	Monocytes	t0.lps	GLS
									0.28869350591466647	2.9016820386567375e-14	Monocytes_t0.rpmi_no/already	Monocytes	t0.rpmi	MYO9B			0.33487009554481173	7.999335925359536e-10	Monocytes_t0.lps_no/already	Monocytes	t0.lps	WAC
									-0.6454074453768701	3.4821286604032946e-14	Monocytes_t0.rpmi_no/already	Monocytes	t0.rpmi	CCL2			0.4197252970959491	9.536500136999242e-10	Monocytes_t0.lps_no/already	Monocytes	t0.lps	ELL2
									0.36025488959476526	3.510409249633223e-14	Monocytes_t0.rpmi_no/already	Monocytes	t0.rpmi	HIPK2			0.3263056740252853	9.829709916525803e-10	Monocytes_t0.lps_no/already	Monocytes	t0.lps	HIVEP1
									-0.2722183107950913	4.4647724468953723e-14	Monocytes_t0.rpmi_no/already	Monocytes	t0.rpmi	POLD4			0.33613948984103525	1.0558243794359346e-9	Monocytes_t0.lps_no/already	Monocytes	t0.lps	WDR26
									0.33274747641501556	5.930090737823984e-14	Monocytes_t0.rpmi_no/already	Monocytes	t0.rpmi	NIPBL			0.39965118580743386	1.1414881107887446e-9	Monocytes_t0.lps_no/already	Monocytes	t0.lps	FOXO3
									-0.2823936959578368	6.459188785864374e-14	Monocytes_t0.rpmi_no/already	Monocytes	t0.rpmi	LILRB4			0.37883515354524366	1.3788742190152183e-9	Monocytes_t0.lps_no/already	Monocytes	t0.lps	PTPN12
									-0.290078427094247	8.400959637611098e-14	Monocytes_t0.rpmi_no/already	Monocytes	t0.rpmi	MSC			-0.32339623026026487	1.6464427698694778e-9	Monocytes_t0.lps_no/already	Monocytes	t0.lps	TXN
									-0.33719035181444923	8.506042061587385e-14	Monocytes_t0.rpmi_no/already	Monocytes	t0.rpmi	LGALS3			0.3284952167363413	3.384996969540456e-9	Monocytes_t0.lps_no/already	Monocytes	t0.lps	RIT1
									0.27192192050141406	8.967699490366188e-14	Monocytes_t0.rpmi_no/already	Monocytes	t0.rpmi	CAPN2			0.2555578315746745	4.710700617933119e-9	Monocytes_t0.lps_no/already	Monocytes	t0.lps	ETS2
									0.38129361667134276	9.226791095592792e-14	Monocytes_t0.rpmi_no/already	Monocytes	t0.rpmi	CD55			-0.2545957724819947	5.635469674082928e-9	Monocytes_t0.lps_no/already	Monocytes	t0.lps	HLA-DPA1
									-0.29958422554131126	1.0254048357904269e-13	Monocytes_t0.rpmi_no/already	Monocytes	t0.rpmi	UBB			0.35300301759045966	5.8990799676630005e-9	Monocytes_t0.lps_no/already	Monocytes	t0.lps	GK-IT1
									-0.2549651095963623	1.4680887064141884e-13	Monocytes_t0.rpmi_no/already	Monocytes	t0.rpmi	CCR5			0.2850578814048088	5.97596941964684e-9	Monocytes_t0.lps_no/already	Monocytes	t0.lps	ADAM17
									-0.2760245704845108	1.7459432335675423e-13	Monocytes_t0.rpmi_no/already	Monocytes	t0.rpmi	CCL5			0.3333840797252632	7.383588093532055e-9	Monocytes_t0.lps_no/already	Monocytes	t0.lps	FNBP1
									0.31648872251324134	1.8923552480272828e-13	Monocytes_t0.rpmi_no/already	Monocytes	t0.rpmi	STK24			0.314862263738074	7.519538488959062e-9	Monocytes_t0.lps_no/already	Monocytes	t0.lps	TRA2B
									0.3540273483040699	2.6383605014783057e-13	Monocytes_t0.rpmi_no/already	Monocytes	t0.rpmi	RBM5			0.3636710517851448	8.75964307618044e-9	Monocytes_t0.lps_no/already	Monocytes	t0.lps	TJP2
									-0.2895723873280782	3.862299133248105e-13	Monocytes_t0.rpmi_no/already	Monocytes	t0.rpmi	CARD16			0.3945763981294165	9.151929457494392e-9	Monocytes_t0.lps_no/already	Monocytes	t0.lps	SMAP2
									0.3434653866655517	4.4494834180667844e-13	Monocytes_t0.rpmi_no/already	Monocytes	t0.rpmi	PDCD6IP			0.30353212485607517	9.927793232281104e-9	Monocytes_t0.lps_no/already	Monocytes	t0.lps	PAPOLA
									0.43366782411140203	7.72449870759988e-13	Monocytes_t0.rpmi_no/already	Monocytes	t0.rpmi	JMJD1C			0.4118478889854078	1.4244967525630405e-8	Monocytes_t0.lps_no/already	Monocytes	t0.lps	ITGAV
									0.4230465220409667	8.374914023396775e-13	Monocytes_t0.rpmi_no/already	Monocytes	t0.rpmi	TLE4			0.36397900725665866	2.7308492623510813e-8	Monocytes_t0.lps_no/already	Monocytes	t0.lps	LRRC8C
									-0.30329519411570294	1.0316712863187361e-12	Monocytes_t0.rpmi_no/already	Monocytes	t0.rpmi	WARS			0.2916867351093624	3.548760060321848e-8	Monocytes_t0.lps_no/already	Monocytes	t0.lps	MYO9B
									-0.29448357593066976	1.1868024230898842e-12	Monocytes_t0.rpmi_no/already	Monocytes	t0.rpmi	GIMAP7			0.33734653548418647	3.8741634927186933e-8	Monocytes_t0.lps_no/already	Monocytes	t0.lps	TAOK1
									0.3720540057729691	1.3083000943789558e-12	Monocytes_t0.rpmi_no/already	Monocytes	t0.rpmi	GK			0.29754221840398976	4.304525891970017e-8	Monocytes_t0.lps_no/already	Monocytes	t0.lps	CCSER2
									-0.2572540250391313	1.6829487236993622e-12	Monocytes_t0.rpmi_no/already	Monocytes	t0.rpmi	CTSZ			0.35043620258651376	5.09920992223432e-8	Monocytes_t0.lps_no/already	Monocytes	t0.lps	PTEN
									0.3500101965759024	2.3011648016907937e-12	Monocytes_t0.rpmi_no/already	Monocytes	t0.rpmi	MAP3K2			0.28453108303265395	6.803884361735583e-8	Monocytes_t0.lps_no/already	Monocytes	t0.lps	PIK3AP1
									0.40210150661842614	2.8178837971500097e-12	Monocytes_t0.rpmi_no/already	Monocytes	t0.rpmi	POLR2J3			0.33991978565245473	9.0797739851301e-8	Monocytes_t0.lps_no/already	Monocytes	t0.lps	PDIA3
									-0.281585374639614	3.2884574645156566e-12	Monocytes_t0.rpmi_no/already	Monocytes	t0.rpmi	C1orf122			0.26171203639300145	1.278890141858588e-7	Monocytes_t0.lps_no/already	Monocytes	t0.lps	DTX3L
									-0.35653325161934957	3.514829466537036e-12	Monocytes_t0.rpmi_no/already	Monocytes	t0.rpmi	TUBA1B			0.33237598734055707	1.7152858147188088e-7	Monocytes_t0.lps_no/already	Monocytes	t0.lps	PDCD6IP
									-0.2521674864652761	3.739854896991445e-12	Monocytes_t0.rpmi_no/already	Monocytes	t0.rpmi	EEF1G			0.26409539130343784	1.9228613880805946e-7	Monocytes_t0.lps_no/already	Monocytes	t0.lps	PPP2CA
									-0.3952343952150028	4.042544540281863e-12	Monocytes_t0.rpmi_no/already	Monocytes	t0.rpmi	CYTOR			0.2682167261789479	2.1116430108202755e-7	Monocytes_t0.lps_no/already	Monocytes	t0.lps	RAD21
									-0.2734484163987232	4.371215753774152e-12	Monocytes_t0.rpmi_no/already	Monocytes	t0.rpmi	FCN1			0.40051636953354297	3.8362897574129337e-7	Monocytes_t0.lps_no/already	Monocytes	t0.lps	DUSP6
									-0.3835575523927641	7.275730185590177e-12	Monocytes_t0.rpmi_no/already	Monocytes	t0.rpmi	MIR3945HG			0.3624541585785679	4.617903498904154e-7	Monocytes_t0.lps_no/already	Monocytes	t0.lps	KMO
									0.2674440970415255	7.725910890173946e-12	Monocytes_t0.rpmi_no/already	Monocytes	t0.rpmi	PAPOLA			-0.30234635922655806	6.817039144038678e-7	Monocytes_t0.lps_no/already	Monocytes	t0.lps	CEBPD
									-0.2671388192982467	1.2116648882300532e-11	Monocytes_t0.rpmi_no/already	Monocytes	t0.rpmi	MYL12A			0.26948203699056994	7.383264575362098e-7	Monocytes_t0.lps_no/already	Monocytes	t0.lps	XBP1
									0.46224647266024865	2.0727469546564073e-11	Monocytes_t0.rpmi_no/already	Monocytes	t0.rpmi	TXNRD1			0.3212398087999052	7.478929759697948e-7	Monocytes_t0.lps_no/already	Monocytes	t0.lps	HIPK3
									0.34101037649973587	2.2416811541564255e-11	Monocytes_t0.rpmi_no/already	Monocytes	t0.rpmi	SMG1			0.33280279981409455	1.629531702844513e-6	Monocytes_t0.lps_no/already	Monocytes	t0.lps	DOT1L
									-0.25325950061628566	2.3218277286429507e-11	Monocytes_t0.rpmi_no/already	Monocytes	t0.rpmi	GBP4			0.3243575849454643	1.7398642779972711e-6	Monocytes_t0.lps_no/already	Monocytes	t0.lps	SKIL
									-0.25862360920365535	2.4128557088310376e-11	Monocytes_t0.rpmi_no/already	Monocytes	t0.rpmi	SSR4			0.30128706357476487	2.2175048995340895e-6	Monocytes_t0.lps_no/already	Monocytes	t0.lps	TRIP12
									0.3402067486378142	2.6708877159147264e-11	Monocytes_t0.rpmi_no/already	Monocytes	t0.rpmi	PNISR			0.36210587158252494	2.3734335216483948e-6	Monocytes_t0.lps_no/already	Monocytes	t0.lps	AC016831.1
									-0.3086311746241468	2.9935589912511184e-11	Monocytes_t0.rpmi_no/already	Monocytes	t0.rpmi	SMIM25			0.31851765233909624	2.9557199499032435e-6	Monocytes_t0.lps_no/already	Monocytes	t0.lps	TAB2
									-0.25272098680236255	3.659584718402893e-11	Monocytes_t0.rpmi_no/already	Monocytes	t0.rpmi	CDC42SE1			0.3083954090590666	4.863026125845997e-6	Monocytes_t0.lps_no/already	Monocytes	t0.lps	NIBAN1
									0.4213833855470932	6.719483864700292e-11	Monocytes_t0.rpmi_no/already	Monocytes	t0.rpmi	C9orf72			-0.3019959881045269	6.164323621357496e-6	Monocytes_t0.lps_no/already	Monocytes	t0.lps	IFIT2
									-0.35935465806117217	1.0132012542657295e-10	Monocytes_t0.rpmi_no/already	Monocytes	t0.rpmi	SDC2			0.32057344923734854	6.565004038930762e-6	Monocytes_t0.lps_no/already	Monocytes	t0.lps	TMEM165
									0.3565957347234425	1.4685684099409954e-10	Monocytes_t0.rpmi_no/already	Monocytes	t0.rpmi	AGO2			-0.28017418865498955	6.772709069453874e-6	Monocytes_t0.lps_no/already	Monocytes	t0.lps	CRIP1
									0.38640992929871176	2.266820513650008e-10	Monocytes_t0.rpmi_no/already	Monocytes	t0.rpmi	CEP350			0.255562884135049	7.728090313633142e-6	Monocytes_t0.lps_no/already	Monocytes	t0.lps	CTSL
									0.3120257188363147	2.7132888066586603e-10	Monocytes_t0.rpmi_no/already	Monocytes	t0.rpmi	CCNL1			0.30423612022748614	8.69552741444621e-6	Monocytes_t0.lps_no/already	Monocytes	t0.lps	NUP58
									-0.2627563119817845	3.144504051180425e-10	Monocytes_t0.rpmi_no/already	Monocytes	t0.rpmi	NRGN			0.36074098843190805	8.757582891034711e-6	Monocytes_t0.lps_no/already	Monocytes	t0.lps	TARS
									0.31535802739137964	3.711505241727959e-10	Monocytes_t0.rpmi_no/already	Monocytes	t0.rpmi	UBE2R2			-0.5025067038883666	9.092131476142697e-6	Monocytes_t0.lps_no/already	Monocytes	t0.lps	CCR7
									-0.2735527680196794	4.728972181362198e-10	Monocytes_t0.rpmi_no/already	Monocytes	t0.rpmi	CST3			0.31210221415570705	1.0878845731551753e-5	Monocytes_t0.lps_no/already	Monocytes	t0.lps	IRAK3
									0.30595430383635747	6.614781149438094e-10	Monocytes_t0.rpmi_no/already	Monocytes	t0.rpmi	EP300			0.30968364968451234	2.2809887456475607e-5	Monocytes_t0.lps_no/already	Monocytes	t0.lps	CD109
									0.459241438518466	6.801184713526509e-10	Monocytes_t0.rpmi_no/already	Monocytes	t0.rpmi	CXCL2			0.3562764807530838	2.5191921740043947e-5	Monocytes_t0.lps_no/already	Monocytes	t0.lps	PLD1
									0.35674785668830356	7.956432877334702e-10	Monocytes_t0.rpmi_no/already	Monocytes	t0.rpmi	SETX			0.3463768012642162	2.7464301536305616e-5	Monocytes_t0.lps_no/already	Monocytes	t0.lps	RBM5
									-0.31068718186166255	1.4984909754015873e-9	Monocytes_t0.rpmi_no/already	Monocytes	t0.rpmi	GAS5			0.33065110519663676	3.632457913063821e-5	Monocytes_t0.lps_no/already	Monocytes	t0.lps	TLE4
									0.40254128717726845	1.5263384132306299e-9	Monocytes_t0.rpmi_no/already	Monocytes	t0.rpmi	FAM102B			0.3096331131551233	5.1387908016541196e-5	Monocytes_t0.lps_no/already	Monocytes	t0.lps	INSIG1
									0.34039516270635994	2.306342729620281e-9	Monocytes_t0.rpmi_no/already	Monocytes	t0.rpmi	HIPK3			0.25461795502255047	5.299037502266347e-5	Monocytes_t0.lps_no/already	Monocytes	t0.lps	LCP2
									0.34842171863050375	3.111651081507351e-9	Monocytes_t0.rpmi_no/already	Monocytes	t0.rpmi	ZNF638			0.30960193407838243	6.024816100769563e-5	Monocytes_t0.lps_no/already	Monocytes	t0.lps	USP12
									0.49724606709499253	3.279215512911956e-9	Monocytes_t0.rpmi_no/already	Monocytes	t0.rpmi	ASPH			0.31336329060876666	6.328130445668341e-5	Monocytes_t0.lps_no/already	Monocytes	t0.lps	CANX
									0.25861112750931525	3.5192926613392158e-9	Monocytes_t0.rpmi_no/already	Monocytes	t0.rpmi	CXCL8			0.2763764836164633	6.336339874873365e-5	Monocytes_t0.lps_no/already	Monocytes	t0.lps	JARID2
									0.34186096582667025	3.930232217010737e-9	Monocytes_t0.rpmi_no/already	Monocytes	t0.rpmi	AHR			-0.26242840628539055	6.414340695375748e-5	Monocytes_t0.lps_no/already	Monocytes	t0.lps	DUSP2
									0.34177058812664196	5.719265126337727e-9	Monocytes_t0.rpmi_no/already	Monocytes	t0.rpmi	IVNS1ABP			0.4625167931081533	6.801861841830686e-5	Monocytes_t0.lps_no/already	Monocytes	t0.lps	ASPH
									0.31135225640295605	6.006674131585363e-9	Monocytes_t0.rpmi_no/already	Monocytes	t0.rpmi	PDIA3			0.3326324491375052	6.843271696495808e-5	Monocytes_t0.lps_no/already	Monocytes	t0.lps	SQSTM1
									0.3601683386067489	6.72313147971223e-9	Monocytes_t0.rpmi_no/already	Monocytes	t0.rpmi	WDR26			0.2735846806437794	8.880324583640455e-5	Monocytes_t0.lps_no/already	Monocytes	t0.lps	AFF4
									0.3530383398945165	9.624455656174208e-9	Monocytes_t0.rpmi_no/already	Monocytes	t0.rpmi	UBR5			0.3302370253089921	1.0774705363834379e-4	Monocytes_t0.lps_no/already	Monocytes	t0.lps	PELI1
									0.2731541142994163	1.0515798091777292e-8	Monocytes_t0.rpmi_no/already	Monocytes	t0.rpmi	QKI			0.30561726172382975	1.2496556856711653e-4	Monocytes_t0.lps_no/already	Monocytes	t0.lps	SEC22B
									0.43124847144197265	1.2487121089423313e-8	Monocytes_t0.rpmi_no/already	Monocytes	t0.rpmi	GCLM			0.2720279810826254	1.2777004117497362e-4	Monocytes_t0.lps_no/already	Monocytes	t0.lps	UBR4
									0.2978053108271954	1.283547433433445e-8	Monocytes_t0.rpmi_no/already	Monocytes	t0.rpmi	VMP1			0.2885374841895414	1.6347192689664548e-4	Monocytes_t0.lps_no/already	Monocytes	t0.lps	LINC-PINT
									0.5311913226912219	1.5997659867037694e-8	Monocytes_t0.rpmi_no/already	Monocytes	t0.rpmi	GPAT3			0.3151227642967913	1.7384447069573162e-4	Monocytes_t0.lps_no/already	Monocytes	t0.lps	AZIN1-AS1
									0.27755428331605736	1.9671372124086304e-8	Monocytes_t0.rpmi_no/already	Monocytes	t0.rpmi	WAC			0.26502119451301387	2.3729956722513828e-4	Monocytes_t0.lps_no/already	Monocytes	t0.lps	SLC7A5
									0.36679892377204437	2.3510718255834212e-8	Monocytes_t0.rpmi_no/already	Monocytes	t0.rpmi	KIAA0232			0.26565993587833536	2.4204431291465324e-4	Monocytes_t0.lps_no/already	Monocytes	t0.lps	ERBIN
									0.3958187491390842	2.67231202770794e-8	Monocytes_t0.rpmi_no/already	Monocytes	t0.rpmi	AC016831.5			0.30659762377720157	2.9033913826309756e-4	Monocytes_t0.lps_no/already	Monocytes	t0.lps	PGD
									0.26365748393478095	4.006830361895017e-8	Monocytes_t0.rpmi_no/already	Monocytes	t0.rpmi	SQSTM1			0.2832548815097038	3.3796670860229466e-4	Monocytes_t0.lps_no/already	Monocytes	t0.lps	CSF2RA
									0.33179896163878264	4.4324213380681295e-8	Monocytes_t0.rpmi_no/already	Monocytes	t0.rpmi	ACAP2			0.2629537124171608	4.922648381834835e-4	Monocytes_t0.lps_no/already	Monocytes	t0.lps	CAPN2
									0.38238904352013803	5.0841410832008525e-8	Monocytes_t0.rpmi_no/already	Monocytes	t0.rpmi	ITPRID2			0.2604961847589884	5.95737172747928e-4	Monocytes_t0.lps_no/already	Monocytes	t0.lps	BASP1
									0.31912163648423664	5.972624345587893e-8	Monocytes_t0.rpmi_no/already	Monocytes	t0.rpmi	AFF4			0.32953870150885023	6.229643402905238e-4	Monocytes_t0.lps_no/already	Monocytes	t0.lps	NSMAF
									0.40587684569021354	8.167573378805077e-8	Monocytes_t0.rpmi_no/already	Monocytes	t0.rpmi	AC020916.1			0.2964926385093585	6.475427569048385e-4	Monocytes_t0.lps_no/already	Monocytes	t0.lps	SMG1
									-0.49857938229620347	9.628821982360533e-8	Monocytes_t0.rpmi_no/already	Monocytes	t0.rpmi	CXCL10			0.28566233192030926	7.388441821259937e-4	Monocytes_t0.lps_no/already	Monocytes	t0.lps	KAT6A
									0.3475722679561617	1.4159040884781625e-7	Monocytes_t0.rpmi_no/already	Monocytes	t0.rpmi	NPEPPS			0.3206577343162831	7.905735200259805e-4	Monocytes_t0.lps_no/already	Monocytes	t0.lps	LHFPL2
									0.3100513222778243	1.465280841846621e-7	Monocytes_t0.rpmi_no/already	Monocytes	t0.rpmi	DCP2			0.2638455948133922	8.048928249550236e-4	Monocytes_t0.lps_no/already	Monocytes	t0.lps	ATP6V1B2
									0.36377642245867836	1.5417387720808044e-7	Monocytes_t0.rpmi_no/already	Monocytes	t0.rpmi	BASP1			-0.2878674948222595	0.0010109549929278431	Monocytes_t0.lps_no/already	Monocytes	t0.lps	S100A8
									0.3413399913547459	1.5712893321599536e-7	Monocytes_t0.rpmi_no/already	Monocytes	t0.rpmi	BNIP3L			0.3129278938889266	0.001057412135283104	Monocytes_t0.lps_no/already	Monocytes	t0.lps	MTHFD2
									-0.31254231294964474	1.663274677947972e-7	Monocytes_t0.rpmi_no/already	Monocytes	t0.rpmi	GADD45B			0.2830365778751627	0.00109492141267434	Monocytes_t0.lps_no/already	Monocytes	t0.lps	IL6ST
									0.3555415655275893	1.807893215220476e-7	Monocytes_t0.rpmi_no/already	Monocytes	t0.rpmi	PHF20L1			0.3418219669406153	0.0011215229635836068	Monocytes_t0.lps_no/already	Monocytes	t0.lps	CEP350
									0.5664031031312042	1.9845372489377844e-7	Monocytes_t0.rpmi_no/already	Monocytes	t0.rpmi	VCAN			0.3072621033265751	0.0018363196294489258	Monocytes_t0.lps_no/already	Monocytes	t0.lps	CUX1
									0.3360699669738709	2.014560918544959e-7	Monocytes_t0.rpmi_no/already	Monocytes	t0.rpmi	ITGAV			0.3017394115451707	0.0021002851032139594	Monocytes_t0.lps_no/already	Monocytes	t0.lps	SESTD1
									-0.2755070127310226	2.150613948312797e-7	Monocytes_t0.rpmi_no/already	Monocytes	t0.rpmi	CD74			0.2624737927538136	0.00211016677685034	Monocytes_t0.lps_no/already	Monocytes	t0.lps	AP1G1
									0.3149991125207212	2.1565328921890843e-7	Monocytes_t0.rpmi_no/already	Monocytes	t0.rpmi	ERBIN			0.2938940725543491	0.002574585616117159	Monocytes_t0.lps_no/already	Monocytes	t0.lps	OLR1
									0.35578565012705565	2.7915712614278225e-7	Monocytes_t0.rpmi_no/already	Monocytes	t0.rpmi	MARCH7			0.34540670457044564	0.002589407984929038	Monocytes_t0.lps_no/already	Monocytes	t0.lps	AHNAK
									0.3938428129685638	2.887478045016715e-7	Monocytes_t0.rpmi_no/already	Monocytes	t0.rpmi	NABP1			0.28485222325011905	0.0027299252243279427	Monocytes_t0.lps_no/already	Monocytes	t0.lps	SF3B1
									0.27183260415203403	3.150485343615958e-7	Monocytes_t0.rpmi_no/already	Monocytes	t0.rpmi	WSB1			0.2700070755631045	0.002812715446861448	Monocytes_t0.lps_no/already	Monocytes	t0.lps	MGST1
									0.3021830726481669	4.3921289480745924e-7	Monocytes_t0.rpmi_no/already	Monocytes	t0.rpmi	DMXL2			0.3210300400211914	0.003085066779239772	Monocytes_t0.lps_no/already	Monocytes	t0.lps	FLT1
									0.26061217869637887	4.5369284914235166e-7	Monocytes_t0.rpmi_no/already	Monocytes	t0.rpmi	ARL6IP1			0.29563481003542313	0.0030976263918846172	Monocytes_t0.lps_no/already	Monocytes	t0.lps	AMPD3
									0.462036790680721	4.8452866642084e-7	Monocytes_t0.rpmi_no/already	Monocytes	t0.rpmi	AC016831.1			0.2552979173283856	0.0032287545692679235	Monocytes_t0.lps_no/already	Monocytes	t0.lps	TUG1
									0.31540939107145727	7.583242556452634e-7	Monocytes_t0.rpmi_no/already	Monocytes	t0.rpmi	PJA2			0.2947701636215916	0.0036775638413002526	Monocytes_t0.lps_no/already	Monocytes	t0.lps	HECA
									0.3141771177106163	8.661058767129885e-7	Monocytes_t0.rpmi_no/already	Monocytes	t0.rpmi	RB1CC1			0.566481964953796	0.005383406651807623	Monocytes_t0.lps_no/already	Monocytes	t0.lps	VCAN
									-0.2624233962747551	9.719431219637761e-7	Monocytes_t0.rpmi_no/already	Monocytes	t0.rpmi	C3AR1			0.3110836777825745	0.0054493764184973224	Monocytes_t0.lps_no/already	Monocytes	t0.lps	ATXN1
									0.35724795584779256	1.0405053461984341e-6	Monocytes_t0.rpmi_no/already	Monocytes	t0.rpmi	MED13L			0.298178951113359	0.007754771924197712	Monocytes_t0.lps_no/already	Monocytes	t0.lps	RHOQ
									0.28549714026717377	1.0639172300872613e-6	Monocytes_t0.rpmi_no/already	Monocytes	t0.rpmi	CANX			0.28552431668334494	0.008689802104592572	Monocytes_t0.lps_no/already	Monocytes	t0.lps	MANBA
									0.36687593861301293	1.1671325098873419e-6	Monocytes_t0.rpmi_no/already	Monocytes	t0.rpmi	NFAT5			0.2981372795651762	0.010728395881314919	Monocytes_t0.lps_no/already	Monocytes	t0.lps	SLC2A3
									-0.2785697283945614	1.1747484163431574e-6	Monocytes_t0.rpmi_no/already	Monocytes	t0.rpmi	DUSP2			0.2675169223267386	0.011984054578497055	Monocytes_t0.lps_no/already	Monocytes	t0.lps	EP300
									0.2688197781967887	1.3734793229043544e-6	Monocytes_t0.rpmi_no/already	Monocytes	t0.rpmi	PICALM			0.26118938994934515	0.01215023008206235	Monocytes_t0.lps_no/already	Monocytes	t0.lps	RB1CC1
									0.27400387794740944	1.823061733810027e-6	Monocytes_t0.rpmi_no/already	Monocytes	t0.rpmi	GPBP1			0.25702656436097193	0.012946634309819738	Monocytes_t0.lps_no/already	Monocytes	t0.lps	PSEN1
									0.3351998519789221	1.8796035290861491e-6	Monocytes_t0.rpmi_no/already	Monocytes	t0.rpmi	PHIP			0.2744811769533184	0.01314032057875607	Monocytes_t0.lps_no/already	Monocytes	t0.lps	AGO2
									0.32968302751911716	1.9854691760340243e-6	Monocytes_t0.rpmi_no/already	Monocytes	t0.rpmi	UHRF1BP1L			0.2876536817704618	0.018670222543348883	Monocytes_t0.lps_no/already	Monocytes	t0.lps	MTHFD2L
									0.2826603281147455	2.0726379277982556e-6	Monocytes_t0.rpmi_no/already	Monocytes	t0.rpmi	ASAH1			0.2646771828693877	0.023488947226822158	Monocytes_t0.lps_no/already	Monocytes	t0.lps	VAPA
									0.38380620143519195	3.059891008472805e-6	Monocytes_t0.rpmi_no/already	Monocytes	t0.rpmi	THBS1			0.4010711474468245	0.04272894276819129	Monocytes_t0.lps_no/already	Monocytes	t0.lps	LINC02605
									0.3191545720584288	3.3705016307387376e-6	Monocytes_t0.rpmi_no/already	Monocytes	t0.rpmi	USP34			0.2784643608162145	0.04599958522843489	Monocytes_t0.lps_no/already	Monocytes	t0.lps	RABGEF1
									0.3504275828211558	5.544272902161295e-6	Monocytes_t0.rpmi_no/already	Monocytes	t0.rpmi	UBXN7			1.3073162195578822	0	CD4+ T_t0.lps_no/already	CD4+ T	t0.lps	CXCL8
									0.2858360637096693	5.968495994659944e-6	Monocytes_t0.rpmi_no/already	Monocytes	t0.rpmi	ZNF267			-0.8381600437924164	0	CD4+ T_t0.lps_no/already	CD4+ T	t0.lps	XIST
									0.3206561104307031	6.491763847712159e-6	Monocytes_t0.rpmi_no/already	Monocytes	t0.rpmi	TMEM165			-0.4673674774050145	4.1494466470220406e-287	CD4+ T_t0.lps_no/already	CD4+ T	t0.lps	UBA52
									0.29342215254756177	6.551680797677877e-6	Monocytes_t0.rpmi_no/already	Monocytes	t0.rpmi	CYLD			-0.43950691282259324	4.3960794646815144e-274	CD4+ T_t0.lps_no/already	CD4+ T	t0.lps	TMSB4X
									-0.27703517101570085	6.610146393780161e-6	Monocytes_t0.rpmi_no/already	Monocytes	t0.rpmi	IDO1			-0.416575970312687	1.2865281424660353e-244	CD4+ T_t0.lps_no/already	CD4+ T	t0.lps	FAU
									0.25123059072553056	1.242396353505527e-5	Monocytes_t0.rpmi_no/already	Monocytes	t0.rpmi	ZFAND5			-0.48957696111649884	5.8282490593538175e-239	CD4+ T_t0.lps_no/already	CD4+ T	t0.lps	EEF1G
									0.3186239872140224	1.2799274761662919e-5	Monocytes_t0.rpmi_no/already	Monocytes	t0.rpmi	GPATCH2L			0.9548083884741214	5.635785812103517e-237	CD4+ T_t0.lps_no/already	CD4+ T	t0.lps	DDX3Y
									0.5766822390826922	1.284928346233749e-5	Monocytes_t0.rpmi_no/already	Monocytes	t0.rpmi	HSPA5			-0.34721767253295344	6.743831087633731e-233	CD4+ T_t0.lps_no/already	CD4+ T	t0.lps	TPT1
									0.2739418629733268	1.3250481694751334e-5	Monocytes_t0.rpmi_no/already	Monocytes	t0.rpmi	SEPTIN2			0.9154876617773655	1.7448320561162364e-232	CD4+ T_t0.lps_no/already	CD4+ T	t0.lps	IFITM1
									0.43640497498381103	2.1525856115061724e-5	Monocytes_t0.rpmi_no/already	Monocytes	t0.rpmi	IL1R1			0.5277772498766371	3.2071662951444546e-230	CD4+ T_t0.lps_no/already	CD4+ T	t0.lps	PTPRC
									0.37616993355881156	2.1793471179027747e-5	Monocytes_t0.rpmi_no/already	Monocytes	t0.rpmi	CSF2RA			-0.5301200579124066	1.823342675004898e-219	CD4+ T_t0.lps_no/already	CD4+ T	t0.lps	NOP53
									0.2808305650553553	2.8651920569763438e-5	Monocytes_t0.rpmi_no/already	Monocytes	t0.rpmi	BPTF			-0.376184296654686	2.744757519212536e-191	CD4+ T_t0.lps_no/already	CD4+ T	t0.lps	HLA-C
									-0.4343606594557685	3.232340230708552e-5	Monocytes_t0.rpmi_no/already	Monocytes	t0.rpmi	PLAC8			-0.49938217930774	3.682925459765557e-189	CD4+ T_t0.lps_no/already	CD4+ T	t0.lps	GIMAP7
									0.2579016597706123	3.241485547422295e-5	Monocytes_t0.rpmi_no/already	Monocytes	t0.rpmi	DUSP1			0.8142582499829284	1.11676119523452e-181	CD4+ T_t0.lps_no/already	CD4+ T	t0.lps	PRKY
									0.4180406467931599	3.668405887960392e-5	Monocytes_t0.rpmi_no/already	Monocytes	t0.rpmi	FNDC3A			-0.5112812619946423	1.8725852779484706e-180	CD4+ T_t0.lps_no/already	CD4+ T	t0.lps	TMSB10
									0.33619985701202104	4.457457911661198e-5	Monocytes_t0.rpmi_no/already	Monocytes	t0.rpmi	ZMYM2			-0.3872341418481984	8.119246732711902e-175	CD4+ T_t0.lps_no/already	CD4+ T	t0.lps	RACK1
									0.2896732184150579	5.784170757560544e-5	Monocytes_t0.rpmi_no/already	Monocytes	t0.rpmi	NORAD			0.6934022466165526	4.918975847578576e-162	CD4+ T_t0.lps_no/already	CD4+ T	t0.lps	USP9Y
									0.3151318735725993	5.958925220023541e-5	Monocytes_t0.rpmi_no/already	Monocytes	t0.rpmi	RANBP2			0.6192469352710178	8.426421835663888e-158	CD4+ T_t0.lps_no/already	CD4+ T	t0.lps	EIF1AY
									0.30315050132495025	6.0966337199048644e-5	Monocytes_t0.rpmi_no/already	Monocytes	t0.rpmi	CBL			-0.4983926197662858	3.352472735024363e-153	CD4+ T_t0.lps_no/already	CD4+ T	t0.lps	GAS5
									0.3668097365429499	8.333695699924633e-5	Monocytes_t0.rpmi_no/already	Monocytes	t0.rpmi	RESF1			0.6386591355278951	2.395518218183071e-145	CD4+ T_t0.lps_no/already	CD4+ T	t0.lps	UTY
									0.3381911082727107	1.0055129370857773e-4	Monocytes_t0.rpmi_no/already	Monocytes	t0.rpmi	PRDM1			-0.33724159892385863	1.838398529658914e-142	CD4+ T_t0.lps_no/already	CD4+ T	t0.lps	NACA
									0.2647462197955812	1.0272304119640796e-4	Monocytes_t0.rpmi_no/already	Monocytes	t0.rpmi	ANKLE2			-0.45715515209753566	1.3607517725030708e-141	CD4+ T_t0.lps_no/already	CD4+ T	t0.lps	IFI6
									0.3210012665228925	1.2882055615266158e-4	Monocytes_t0.rpmi_no/already	Monocytes	t0.rpmi	OGA			0.9778026797732601	4.4163447851240846e-141	CD4+ T_t0.lps_no/already	CD4+ T	t0.lps	IL1B
									0.28495258471786644	1.3660749301238985e-4	Monocytes_t0.rpmi_no/already	Monocytes	t0.rpmi	FTX			0.5694996235460534	9.306807643033768e-136	CD4+ T_t0.lps_no/already	CD4+ T	t0.lps	NEAT1
									0.3231825356549026	1.4826321041288524e-4	Monocytes_t0.rpmi_no/already	Monocytes	t0.rpmi	USP9X			0.7220412892027059	2.5732185555562574e-119	CD4+ T_t0.lps_no/already	CD4+ T	t0.lps	BICDL1
									-0.2712374996397915	1.5234550320018445e-4	Monocytes_t0.rpmi_no/already	Monocytes	t0.rpmi	UPP1			-0.3524287179586123	1.677482823518472e-114	CD4+ T_t0.lps_no/already	CD4+ T	t0.lps	EEF1B2
									0.27433836690582303	1.536548920488071e-4	Monocytes_t0.rpmi_no/already	Monocytes	t0.rpmi	BIRC6			0.44383152422783123	4.961318492300867e-112	CD4+ T_t0.lps_no/already	CD4+ T	t0.lps	CLEC2D
									0.2740466468479663	1.726543247936972e-4	Monocytes_t0.rpmi_no/already	Monocytes	t0.rpmi	DOCK4			-0.4305766308906218	1.711793294382883e-110	CD4+ T_t0.lps_no/already	CD4+ T	t0.lps	ISG15
									-0.48127200664885716	1.7690324865690557e-4	Monocytes_t0.rpmi_no/already	Monocytes	t0.rpmi	CCL7			-0.5293033151447912	5.486716220814366e-109	CD4+ T_t0.lps_no/already	CD4+ T	t0.lps	LTB
									0.27704193141897093	1.9135102449918884e-4	Monocytes_t0.rpmi_no/already	Monocytes	t0.rpmi	CREBBP			-0.4626149119719196	1.0379245058340849e-105	CD4+ T_t0.lps_no/already	CD4+ T	t0.lps	PSME2
									0.26994335926643354	1.9529192345279933e-4	Monocytes_t0.rpmi_no/already	Monocytes	t0.rpmi	MAPK1			-0.45123159525194234	1.1771871833649044e-99	CD4+ T_t0.lps_no/already	CD4+ T	t0.lps	NME2
									0.25402375673256383	2.3827574999698767e-4	Monocytes_t0.rpmi_no/already	Monocytes	t0.rpmi	MXD1			-0.47612328715692875	2.563851018122607e-99	CD4+ T_t0.lps_no/already	CD4+ T	t0.lps	SNHG32
									0.3264932590813271	2.5539894320973e-4	Monocytes_t0.rpmi_no/already	Monocytes	t0.rpmi	MKLN1			-0.33777840237729606	6.198402379123317e-98	CD4+ T_t0.lps_no/already	CD4+ T	t0.lps	ATP5F1E
									0.39185623778994594	3.0940304334234846e-4	Monocytes_t0.rpmi_no/already	Monocytes	t0.rpmi	SLC2A3			-0.5732612439274474	1.3525256477174642e-96	CD4+ T_t0.lps_no/already	CD4+ T	t0.lps	LRRC75A
									0.2822797139942361	3.1472250009158736e-4	Monocytes_t0.rpmi_no/already	Monocytes	t0.rpmi	MAP3K8			-0.3167736170974651	2.3591231835296295e-95	CD4+ T_t0.lps_no/already	CD4+ T	t0.lps	PFDN5
									0.26629416339519274	3.303462426782552e-4	Monocytes_t0.rpmi_no/already	Monocytes	t0.rpmi	LHFPL2			-0.36475104121297175	2.3958224408483516e-95	CD4+ T_t0.lps_no/already	CD4+ T	t0.lps	ISG20
									0.28844953940145124	3.732192912199686e-4	Monocytes_t0.rpmi_no/already	Monocytes	t0.rpmi	CLIP1			-0.5309616621186786	5.069983238497006e-95	CD4+ T_t0.lps_no/already	CD4+ T	t0.lps	C1orf56
									0.27018828154858854	3.8086983750154087e-4	Monocytes_t0.rpmi_no/already	Monocytes	t0.rpmi	INTS6			-0.4647972560080076	4.197753495011954e-87	CD4+ T_t0.lps_no/already	CD4+ T	t0.lps	GTF3A
									0.32046616794636984	5.444457099483159e-4	Monocytes_t0.rpmi_no/already	Monocytes	t0.rpmi	LITAF			-0.3685817156627702	3.7448183745809364e-86	CD4+ T_t0.lps_no/already	CD4+ T	t0.lps	PSMB8
									-0.39251621207543774	5.897568359057678e-4	Monocytes_t0.rpmi_no/already	Monocytes	t0.rpmi	HSPA1A			-0.4447648633798389	1.0142630859324779e-85	CD4+ T_t0.lps_no/already	CD4+ T	t0.lps	PCED1B-AS1
									0.2636164628887627	6.244796086841089e-4	Monocytes_t0.rpmi_no/already	Monocytes	t0.rpmi	PTBP3			-0.3176015762500528	1.9815023953261693e-84	CD4+ T_t0.lps_no/already	CD4+ T	t0.lps	COX4I1
									0.34881155010429876	7.075234860718863e-4	Monocytes_t0.rpmi_no/already	Monocytes	t0.rpmi	CLMN			0.7111268509266204	8.909778807498728e-84	CD4+ T_t0.lps_no/already	CD4+ T	t0.lps	MTRNR2L8
									0.2852317905144215	7.373416683817786e-4	Monocytes_t0.rpmi_no/already	Monocytes	t0.rpmi	DUSP6			-0.3290559868696157	1.0261240902069072e-83	CD4+ T_t0.lps_no/already	CD4+ T	t0.lps	TOMM7
									0.3640634830036247	9.61086351265222e-4	Monocytes_t0.rpmi_no/already	Monocytes	t0.rpmi	BAZ2B			-0.35686677629112173	2.9959003056546573e-82	CD4+ T_t0.lps_no/already	CD4+ T	t0.lps	DRAP1
									0.2757604401454572	9.99807465937035e-4	Monocytes_t0.rpmi_no/already	Monocytes	t0.rpmi	TES			-0.4156617936297975	1.3728126708962384e-81	CD4+ T_t0.lps_no/already	CD4+ T	t0.lps	APRT
									-0.4442277771942127	0.0011318446116005596	Monocytes_t0.rpmi_no/already	Monocytes	t0.rpmi	IL1RN			0.7667353596092772	1.6236210132565267e-80	CD4+ T_t0.lps_no/already	CD4+ T	t0.lps	CCL4
									0.27284688578076377	0.001391827388907993	Monocytes_t0.rpmi_no/already	Monocytes	t0.rpmi	MIR22HG			-0.4559888896870532	1.7054110640957898e-77	CD4+ T_t0.lps_no/already	CD4+ T	t0.lps	S1PR4
									0.3279182939898774	0.0014155795582808865	Monocytes_t0.rpmi_no/already	Monocytes	t0.rpmi	SOS2			0.5508371856001979	4.274237418135347e-77	CD4+ T_t0.lps_no/already	CD4+ T	t0.lps	THBS1
									0.27796325756268336	0.00170574932549615	Monocytes_t0.rpmi_no/already	Monocytes	t0.rpmi	PUM2			-0.35666734393137256	1.4348226249806234e-76	CD4+ T_t0.lps_no/already	CD4+ T	t0.lps	MZT2B
									0.28956973385303253	0.0018008681835480057	Monocytes_t0.rpmi_no/already	Monocytes	t0.rpmi	KAT6A			-0.4004106514735186	4.3522868916461275e-76	CD4+ T_t0.lps_no/already	CD4+ T	t0.lps	IFI35
									0.3024668392665385	0.002365860137509493	Monocytes_t0.rpmi_no/already	Monocytes	t0.rpmi	NBPF9			0.5825548657634252	5.326366463028411e-75	CD4+ T_t0.lps_no/already	CD4+ T	t0.lps	POLR2J3
									0.2569887186507369	0.0035908204328859473	Monocytes_t0.rpmi_no/already	Monocytes	t0.rpmi	KMT2A			0.34789100561957564	2.1284667971327077e-72	CD4+ T_t0.lps_no/already	CD4+ T	t0.lps	PPP2R5C
									0.26244065974946307	0.0036274697193033885	Monocytes_t0.rpmi_no/already	Monocytes	t0.rpmi	SLC36A4			-0.3298767637710771	1.9595565384100246e-70	CD4+ T_t0.lps_no/already	CD4+ T	t0.lps	UBXN1
									0.28612590349465905	0.0036724846285945403	Monocytes_t0.rpmi_no/already	Monocytes	t0.rpmi	CUX1			-0.31628006960742905	1.3613399109941642e-69	CD4+ T_t0.lps_no/already	CD4+ T	t0.lps	EIF3K
									0.2705384828508963	0.0037118643521747777	Monocytes_t0.rpmi_no/already	Monocytes	t0.rpmi	TRIM25			-0.2966294342556939	1.7317799325859838e-69	CD4+ T_t0.lps_no/already	CD4+ T	t0.lps	SLC25A6
									0.2797171647222815	0.004075116861383067	Monocytes_t0.rpmi_no/already	Monocytes	t0.rpmi	NBPF14			-0.4074952448620328	4.84378313716538e-69	CD4+ T_t0.lps_no/already	CD4+ T	t0.lps	CALM3
									0.25776525928165517	0.00439217454950899	Monocytes_t0.rpmi_no/already	Monocytes	t0.rpmi	BRWD1			-0.4224647422049732	6.195610039619599e-69	CD4+ T_t0.lps_no/already	CD4+ T	t0.lps	NUCKS1
									0.27718797732559886	0.005453102181301558	Monocytes_t0.rpmi_no/already	Monocytes	t0.rpmi	RC3H1			-0.3826271669145842	8.056034632337785e-69	CD4+ T_t0.lps_no/already	CD4+ T	t0.lps	CXCR4
									0.29614572800147876	0.0055161887144991656	Monocytes_t0.rpmi_no/already	Monocytes	t0.rpmi	GPCPD1			-0.297129010523399	7.606227097564433e-68	CD4+ T_t0.lps_no/already	CD4+ T	t0.lps	SERF2
									0.3201086417304866	0.005520410386184082	Monocytes_t0.rpmi_no/already	Monocytes	t0.rpmi	NCBP3			0.6606876794105043	1.7970506233519965e-67	CD4+ T_t0.lps_no/already	CD4+ T	t0.lps	CCL3
									0.28021570738012147	0.0059917848726030115	Monocytes_t0.rpmi_no/already	Monocytes	t0.rpmi	HOOK3			-0.45900217129764176	2.9635247467633644e-67	CD4+ T_t0.lps_no/already	CD4+ T	t0.lps	IFITM2
									0.28578783295651083	0.006651690607981975	Monocytes_t0.rpmi_no/already	Monocytes	t0.rpmi	FRY			-0.3133056374265677	4.319327110478885e-67	CD4+ T_t0.lps_no/already	CD4+ T	t0.lps	PSME1
									0.28010557076199305	0.006725468626327991	Monocytes_t0.rpmi_no/already	Monocytes	t0.rpmi	SP3			0.4313821202897725	2.514148579859262e-63	CD4+ T_t0.lps_no/already	CD4+ T	t0.lps	STAT3
									0.32760927954904173	0.00826863318390368	Monocytes_t0.rpmi_no/already	Monocytes	t0.rpmi	EDEM3			-0.3312675785818575	2.8562632929987845e-63	CD4+ T_t0.lps_no/already	CD4+ T	t0.lps	CALM1
									0.28192347054363975	0.008435931809082224	Monocytes_t0.rpmi_no/already	Monocytes	t0.rpmi	CPEB4			-0.40822031677363313	7.286081277493268e-63	CD4+ T_t0.lps_no/already	CD4+ T	t0.lps	RNASET2
									0.3970104586515095	0.008567899879659436	Monocytes_t0.rpmi_no/already	Monocytes	t0.rpmi	PTGS2			0.5866474599641445	6.543205511543095e-62	CD4+ T_t0.lps_no/already	CD4+ T	t0.lps	AC016831.5
									0.27558705065617584	0.00980967526974087	Monocytes_t0.rpmi_no/already	Monocytes	t0.rpmi	FAR1			-0.3364787225196748	1.0458607801496508e-60	CD4+ T_t0.lps_no/already	CD4+ T	t0.lps	SSR4
									0.3121425700148981	0.010222266378483948	Monocytes_t0.rpmi_no/already	Monocytes	t0.rpmi	NUFIP2			0.5009965099709603	1.0737651019986313e-60	CD4+ T_t0.lps_no/already	CD4+ T	t0.lps	LINC-PINT
									0.2721888076228579	0.011337030291301592	Monocytes_t0.rpmi_no/already	Monocytes	t0.rpmi	KIF13A			0.28382859859433385	4.544581350096402e-60	CD4+ T_t0.lps_no/already	CD4+ T	t0.lps	PABPC1
									0.2792436961859217	0.017750165452660224	Monocytes_t0.rpmi_no/already	Monocytes	t0.rpmi	PPFIA1			0.3500371862586764	7.596725476491258e-60	CD4+ T_t0.lps_no/already	CD4+ T	t0.lps	IL7R
									-0.34981582658440535	0.01832341588929874	Monocytes_t0.rpmi_no/already	Monocytes	t0.rpmi	TXN			-0.3248366818769459	8.260040145188263e-60	CD4+ T_t0.lps_no/already	CD4+ T	t0.lps	EIF3G
									0.2750344808044787	0.01917649285721102	Monocytes_t0.rpmi_no/already	Monocytes	t0.rpmi	PNPLA8			-0.3335074287324713	2.128910906322523e-59	CD4+ T_t0.lps_no/already	CD4+ T	t0.lps	GBP1
									0.2853411198682759	0.02043672227888047	Monocytes_t0.rpmi_no/already	Monocytes	t0.rpmi	NUTM2B-AS1			-0.3220521064508648	2.1786771752207765e-59	CD4+ T_t0.lps_no/already	CD4+ T	t0.lps	TOMM6
									0.410291446501565	0.021862175738328556	Monocytes_t0.rpmi_no/already	Monocytes	t0.rpmi	CXCL3			-0.33332072778908395	2.5297443309280287e-59	CD4+ T_t0.lps_no/already	CD4+ T	t0.lps	EIF3D
									0.25573993329619027	0.022239046505210244	Monocytes_t0.rpmi_no/already	Monocytes	t0.rpmi	MAP4K4			-0.31333332282705895	1.0880263548794915e-58	CD4+ T_t0.lps_no/already	CD4+ T	t0.lps	GBP2
									0.28678115278413074	0.026007890182149374	Monocytes_t0.rpmi_no/already	Monocytes	t0.rpmi	FBXL20			-0.3469429423084973	5.381955392465809e-58	CD4+ T_t0.lps_no/already	CD4+ T	t0.lps	RBCK1
									0.29388757807325394	0.02672471561805128	Monocytes_t0.rpmi_no/already	Monocytes	t0.rpmi	LCORL			-0.29650530207007275	8.844041480201462e-58	CD4+ T_t0.lps_no/already	CD4+ T	t0.lps	OST4
									0.27654309030102797	0.028161368715360267	Monocytes_t0.rpmi_no/already	Monocytes	t0.rpmi	TUG1			-0.2717720820419318	7.8396185747509115e-56	CD4+ T_t0.lps_no/already	CD4+ T	t0.lps	EIF3F
									0.27116238232878964	0.02962688557746902	Monocytes_t0.rpmi_no/already	Monocytes	t0.rpmi	LCP2			-0.280571389997498	1.052495442669792e-55	CD4+ T_t0.lps_no/already	CD4+ T	t0.lps	NAP1L1
									0.2561353358831848	0.030386249725344844	Monocytes_t0.rpmi_no/already	Monocytes	t0.rpmi	PIAS1			-0.3433990651760419	2.4242619408118402e-55	CD4+ T_t0.lps_no/already	CD4+ T	t0.lps	EIF1AX
									0.26276976327732693	0.033407325433143314	Monocytes_t0.rpmi_no/already	Monocytes	t0.rpmi	HP1BP3			-0.3126199699905241	2.890153200970045e-55	CD4+ T_t0.lps_no/already	CD4+ T	t0.lps	EPSTI1
									-0.2832148977181096	0.03542018348295712	Monocytes_t0.rpmi_no/already	Monocytes	t0.rpmi	CD9			-0.528959181267151	4.555683658171172e-55	CD4+ T_t0.lps_no/already	CD4+ T	t0.lps	KLF2
									0.31403052380025986	0.04202458465996469	Monocytes_t0.rpmi_no/already	Monocytes	t0.rpmi	GNAQ			-0.5242673893367944	4.808608053873024e-55	CD4+ T_t0.lps_no/already	CD4+ T	t0.lps	IFITM3
									-0.5222746245769452	0	CD4+ T_t0.rpmi_no/already	CD4+ T	t0.rpmi	UBA52			-0.3448593545178109	1.045479470348453e-53	CD4+ T_t0.lps_no/already	CD4+ T	t0.lps	HAPLN3
									-0.8484122869098358	0	CD4+ T_t0.rpmi_no/already	CD4+ T	t0.rpmi	XIST			-0.35634685883821193	1.1513802834431885e-53	CD4+ T_t0.lps_no/already	CD4+ T	t0.lps	UBB
									-0.47891313347238285	3.0887254950669992e-288	CD4+ T_t0.rpmi_no/already	CD4+ T	t0.rpmi	FAU			-0.36865128495778343	2.7817444138806277e-53	CD4+ T_t0.lps_no/already	CD4+ T	t0.lps	PLAAT4
									-0.47063175093065546	4.267144127596762e-260	CD4+ T_t0.rpmi_no/already	CD4+ T	t0.rpmi	TMSB4X			0.4868746873263121	5.764140948990503e-53	CD4+ T_t0.lps_no/already	CD4+ T	t0.lps	ZFP36
									1.0114905576794446	1.2979987970771072e-198	CD4+ T_t0.rpmi_no/already	CD4+ T	t0.rpmi	DDX3Y			-0.2601743940958321	8.451766469895696e-53	CD4+ T_t0.lps_no/already	CD4+ T	t0.lps	COX7C
									0.5052005176788565	8.668466371272163e-193	CD4+ T_t0.rpmi_no/already	CD4+ T	t0.rpmi	PTPRC			-0.3404992517322649	1.0881915890987157e-51	CD4+ T_t0.lps_no/already	CD4+ T	t0.lps	GMFG
									-0.3297114460445725	1.8354854435219205e-188	CD4+ T_t0.rpmi_no/already	CD4+ T	t0.rpmi	TPT1			-0.3196683739989181	1.452136165333723e-51	CD4+ T_t0.lps_no/already	CD4+ T	t0.lps	TRMT112
									-0.6608442164628121	3.209615714099674e-181	CD4+ T_t0.rpmi_no/already	CD4+ T	t0.rpmi	TMSB10			-0.3525185612146384	2.2382843814915848e-51	CD4+ T_t0.lps_no/already	CD4+ T	t0.lps	BANF1
									-0.5877817282973634	1.8881615640704023e-179	CD4+ T_t0.rpmi_no/already	CD4+ T	t0.rpmi	GAS5			-0.310283265466208	3.8921027001005397e-50	CD4+ T_t0.lps_no/already	CD4+ T	t0.lps	RBX1
									-0.4530292184635103	2.4475389989543406e-176	CD4+ T_t0.rpmi_no/already	CD4+ T	t0.rpmi	EEF1G			-0.35296234457768716	1.1607537739457168e-49	CD4+ T_t0.lps_no/already	CD4+ T	t0.lps	TRADD
									-0.3932323545418237	4.362423731091902e-174	CD4+ T_t0.rpmi_no/already	CD4+ T	t0.rpmi	HLA-C			-0.3438794290657343	1.9314369981393966e-49	CD4+ T_t0.lps_no/already	CD4+ T	t0.lps	NDUFB7
									1.0268901880199452	4.740366905057296e-158	CD4+ T_t0.rpmi_no/already	CD4+ T	t0.rpmi	CXCL8			-0.3090970382567537	3.1057621478828593e-49	CD4+ T_t0.lps_no/already	CD4+ T	t0.lps	C1QBP
									-0.4752117198346708	2.471096228912185e-150	CD4+ T_t0.rpmi_no/already	CD4+ T	t0.rpmi	NOP53			0.41166614459497053	3.270367148567356e-49	CD4+ T_t0.lps_no/already	CD4+ T	t0.lps	FYN
									-0.4433924488017955	4.805256092591295e-140	CD4+ T_t0.rpmi_no/already	CD4+ T	t0.rpmi	ATP5F1E			0.5801379812306605	1.652786059177991e-48	CD4+ T_t0.lps_no/already	CD4+ T	t0.lps	CCL4L2
									0.7137243234206395	1.512748455884126e-136	CD4+ T_t0.rpmi_no/already	CD4+ T	t0.rpmi	UTY			0.4125624345046637	3.3046218731782275e-48	CD4+ T_t0.lps_no/already	CD4+ T	t0.lps	MBP
									-0.6443362234500682	5.978764048019767e-130	CD4+ T_t0.rpmi_no/already	CD4+ T	t0.rpmi	C1orf56			-0.30833103972117093	1.01849226120767e-47	CD4+ T_t0.lps_no/already	CD4+ T	t0.lps	SF3B5
									0.6538647644865387	4.056473964298375e-129	CD4+ T_t0.rpmi_no/already	CD4+ T	t0.rpmi	EIF1AY			0.4617837389724803	1.4179884410602378e-47	CD4+ T_t0.lps_no/already	CD4+ T	t0.lps	CXCL2
									-0.4299200422289484	5.5317182605722595e-127	CD4+ T_t0.rpmi_no/already	CD4+ T	t0.rpmi	TOMM7			0.47592263072442	9.880596987831676e-47	CD4+ T_t0.lps_no/already	CD4+ T	t0.lps	ATP1A1
									0.6778095634584467	2.4619746900693847e-123	CD4+ T_t0.rpmi_no/already	CD4+ T	t0.rpmi	USP9Y			0.4406696637852745	1.434857973553626e-46	CD4+ T_t0.lps_no/already	CD4+ T	t0.lps	FNBP1
									0.7027663917619417	1.168237816012309e-122	CD4+ T_t0.rpmi_no/already	CD4+ T	t0.rpmi	PRKY			-0.31607979557923294	2.6815136996062873e-46	CD4+ T_t0.lps_no/already	CD4+ T	t0.lps	PSMB10
									-0.6698511238844178	6.254845145091369e-121	CD4+ T_t0.rpmi_no/already	CD4+ T	t0.rpmi	LY6E			-0.3309502346442246	1.2496233159977916e-45	CD4+ T_t0.lps_no/already	CD4+ T	t0.lps	PIM2
									-0.6622993382983466	9.772053148083859e-116	CD4+ T_t0.rpmi_no/already	CD4+ T	t0.rpmi	LRRC75A			0.3017839058805394	2.1465461895051194e-45	CD4+ T_t0.lps_no/already	CD4+ T	t0.lps	HNRNPU
									0.7734132566569223	3.572495010819472e-114	CD4+ T_t0.rpmi_no/already	CD4+ T	t0.rpmi	BICDL1			0.4574752869364658	5.1661590458511044e-45	CD4+ T_t0.lps_no/already	CD4+ T	t0.lps	LINC00513
									-0.7460743790589974	8.770720427064119e-106	CD4+ T_t0.rpmi_no/already	CD4+ T	t0.rpmi	IFI6			-0.29160762671053675	1.088508308591786e-44	CD4+ T_t0.lps_no/already	CD4+ T	t0.lps	KRTCAP2
									-0.4207767938234097	8.443807496670048e-98	CD4+ T_t0.rpmi_no/already	CD4+ T	t0.rpmi	OST4			-0.31538768458334343	1.7171051676500604e-44	CD4+ T_t0.lps_no/already	CD4+ T	t0.lps	SRM
									-0.6197108213997145	1.0754961475912053e-95	CD4+ T_t0.rpmi_no/already	CD4+ T	t0.rpmi	MX1			0.3277281351371797	2.482681661021864e-44	CD4+ T_t0.lps_no/already	CD4+ T	t0.lps	ADAR
									-0.37802937504582124	5.8141501678228807e-95	CD4+ T_t0.rpmi_no/already	CD4+ T	t0.rpmi	COX7C			-0.28257568178280756	5.07656004398408e-44	CD4+ T_t0.lps_no/already	CD4+ T	t0.lps	UXT
									-0.34832223017880626	7.497807177366891e-95	CD4+ T_t0.rpmi_no/already	CD4+ T	t0.rpmi	PFDN5			0.40286730103541557	1.028076030039977e-43	CD4+ T_t0.lps_no/already	CD4+ T	t0.lps	CXCL3
									-0.30871167147972667	8.452030025683255e-95	CD4+ T_t0.rpmi_no/already	CD4+ T	t0.rpmi	RACK1			0.5597470685971557	1.4879293055413698e-43	CD4+ T_t0.lps_no/already	CD4+ T	t0.lps	AHNAK
									-0.5135065484630172	8.991768516206369e-93	CD4+ T_t0.rpmi_no/already	CD4+ T	t0.rpmi	LTB			-0.31097124098658857	2.3540197817426745e-43	CD4+ T_t0.lps_no/already	CD4+ T	t0.lps	NHP2
									-0.38484039288511784	1.2667019885911069e-90	CD4+ T_t0.rpmi_no/already	CD4+ T	t0.rpmi	UQCRB			-0.3018491026471599	3.1472224848756692e-43	CD4+ T_t0.lps_no/already	CD4+ T	t0.lps	PSMB4
									0.4237811495504964	9.461528817541777e-90	CD4+ T_t0.rpmi_no/already	CD4+ T	t0.rpmi	CLEC2D			-0.30361321322471824	3.643507528350746e-43	CD4+ T_t0.lps_no/already	CD4+ T	t0.lps	PDCD5
									-0.38099062480931334	1.1036151915721493e-86	CD4+ T_t0.rpmi_no/already	CD4+ T	t0.rpmi	GIMAP7			-0.29001190785345976	4.906346052099868e-43	CD4+ T_t0.lps_no/already	CD4+ T	t0.lps	C19orf53
									-0.3545239864670955	8.585532367587266e-84	CD4+ T_t0.rpmi_no/already	CD4+ T	t0.rpmi	SERF2			0.4299999645716932	1.585904865711816e-42	CD4+ T_t0.lps_no/already	CD4+ T	t0.lps	CRYBG1
									-0.28240541279707987	9.2724965509461e-84	CD4+ T_t0.rpmi_no/already	CD4+ T	t0.rpmi	NACA			-0.28139278301112336	2.077078796470789e-42	CD4+ T_t0.lps_no/already	CD4+ T	t0.lps	COX6B1
									-0.4474497020577357	2.137263212833844e-81	CD4+ T_t0.rpmi_no/already	CD4+ T	t0.rpmi	SNHG32			0.3455416390242494	2.1615694288855168e-42	CD4+ T_t0.lps_no/already	CD4+ T	t0.lps	SRGN
									0.5661860958279705	5.571433691609899e-81	CD4+ T_t0.rpmi_no/already	CD4+ T	t0.rpmi	POLR2J3			0.39068661417814776	2.3804419340812094e-42	CD4+ T_t0.lps_no/already	CD4+ T	t0.lps	HIVEP2
									-0.3296367988506166	6.919942886427308e-81	CD4+ T_t0.rpmi_no/already	CD4+ T	t0.rpmi	EEF1B2			-0.2708399433040074	3.3244889673442675e-42	CD4+ T_t0.lps_no/already	CD4+ T	t0.lps	ANP32B
									0.8124017030795028	1.310288371019721e-78	CD4+ T_t0.rpmi_no/already	CD4+ T	t0.rpmi	IL1B			-0.2860953896679539	4.194203292059766e-42	CD4+ T_t0.lps_no/already	CD4+ T	t0.lps	NSA2
									-0.7520966622662493	6.279424567892778e-78	CD4+ T_t0.rpmi_no/already	CD4+ T	t0.rpmi	ISG15			0.5095212655392618	1.2550154501556828e-41	CD4+ T_t0.lps_no/already	CD4+ T	t0.lps	RORA
									-0.4814747551293981	2.5218733863816238e-77	CD4+ T_t0.rpmi_no/already	CD4+ T	t0.rpmi	XAF1			-0.2596567480802001	3.358472945421267e-41	CD4+ T_t0.lps_no/already	CD4+ T	t0.lps	AURKAIP1
									-0.3972530781020924	4.612512491914611e-74	CD4+ T_t0.rpmi_no/already	CD4+ T	t0.rpmi	COX6C			-0.2518444004389546	4.1089681571161913e-41	CD4+ T_t0.lps_no/already	CD4+ T	t0.lps	EDF1
									-0.4881619387483609	9.20286339901492e-74	CD4+ T_t0.rpmi_no/already	CD4+ T	t0.rpmi	IFIT1			-0.3258681349324135	6.834710587599165e-41	CD4+ T_t0.lps_no/already	CD4+ T	t0.lps	GBP4
									-0.3313020998801899	5.335170519529962e-72	CD4+ T_t0.rpmi_no/already	CD4+ T	t0.rpmi	TMA7			-0.2922431653660007	1.2710447210426166e-40	CD4+ T_t0.lps_no/already	CD4+ T	t0.lps	FIS1
									-0.457331956894544	5.484189924526135e-72	CD4+ T_t0.rpmi_no/already	CD4+ T	t0.rpmi	RSAD2			-0.3102109386083789	3.639856431549781e-40	CD4+ T_t0.lps_no/already	CD4+ T	t0.lps	TRAPPC1
									-0.43172143902461846	3.906380695381865e-71	CD4+ T_t0.rpmi_no/already	CD4+ T	t0.rpmi	NME2			-0.2501319806524398	4.33955668471592e-40	CD4+ T_t0.lps_no/already	CD4+ T	t0.lps	PSMA7
									0.5671785278692281	6.094622153485691e-70	CD4+ T_t0.rpmi_no/already	CD4+ T	t0.rpmi	LINC-PINT			-0.3160921365064354	6.05389807189457e-40	CD4+ T_t0.lps_no/already	CD4+ T	t0.lps	TARBP1
									-0.38410242020330543	2.6723296256867547e-69	CD4+ T_t0.rpmi_no/already	CD4+ T	t0.rpmi	GMFG			0.491817277141793	6.698593582871795e-40	CD4+ T_t0.lps_no/already	CD4+ T	t0.lps	AC058791.1
									-0.434159601556981	4.522852520117424e-69	CD4+ T_t0.rpmi_no/already	CD4+ T	t0.rpmi	OAS1			-0.27711260054943354	8.724557153595139e-40	CD4+ T_t0.lps_no/already	CD4+ T	t0.lps	TMEM160
									-0.3487411328299592	1.4050187479688616e-67	CD4+ T_t0.rpmi_no/already	CD4+ T	t0.rpmi	OAS3			0.391508581438748	1.7212096537567054e-39	CD4+ T_t0.lps_no/already	CD4+ T	t0.lps	ASH1L
									-0.3683283599536362	2.058002353066403e-67	CD4+ T_t0.rpmi_no/already	CD4+ T	t0.rpmi	MZT2B			0.3426023837014949	2.7190475017129414e-39	CD4+ T_t0.lps_no/already	CD4+ T	t0.lps	DDIT4
									-0.46158080941121504	2.278920481806071e-67	CD4+ T_t0.rpmi_no/already	CD4+ T	t0.rpmi	PCED1B-AS1			-0.3203887974798465	3.048750271402884e-39	CD4+ T_t0.lps_no/already	CD4+ T	t0.lps	FAM174C
									-0.385566131336325	1.1752372388060221e-66	CD4+ T_t0.rpmi_no/already	CD4+ T	t0.rpmi	IRF7			-0.27917956534374233	3.393048756107832e-39	CD4+ T_t0.lps_no/already	CD4+ T	t0.lps	PSMB7
									-0.47280742021414035	2.015058076393454e-66	CD4+ T_t0.rpmi_no/already	CD4+ T	t0.rpmi	IFITM2			-0.28168260015212176	6.376178832070333e-39	CD4+ T_t0.lps_no/already	CD4+ T	t0.lps	CD3D
									-0.3587496109688528	4.591274639647554e-66	CD4+ T_t0.rpmi_no/already	CD4+ T	t0.rpmi	HELZ2			-0.2803912300586259	6.518636013791835e-39	CD4+ T_t0.lps_no/already	CD4+ T	t0.lps	PRDX5
									-0.4567905409058939	3.353226880455766e-65	CD4+ T_t0.rpmi_no/already	CD4+ T	t0.rpmi	IFIT3			0.4211439334267615	6.861739051344441e-39	CD4+ T_t0.lps_no/already	CD4+ T	t0.lps	SMG1
									-0.38580424733555985	5.323595480278189e-63	CD4+ T_t0.rpmi_no/already	CD4+ T	t0.rpmi	NDUFB7			0.4605111594346516	9.023739096689514e-39	CD4+ T_t0.lps_no/already	CD4+ T	t0.lps	SLC2A3
									-0.3701560211624326	9.123024228222718e-63	CD4+ T_t0.rpmi_no/already	CD4+ T	t0.rpmi	COX6B1			-0.28230443702162655	1.0639430037182744e-38	CD4+ T_t0.lps_no/already	CD4+ T	t0.lps	LGALS3BP
									-0.3199118119245461	7.296342921614613e-62	CD4+ T_t0.rpmi_no/already	CD4+ T	t0.rpmi	ATP5MG			-0.2907832189465396	2.0950669976556474e-38	CD4+ T_t0.lps_no/already	CD4+ T	t0.lps	TAF10
									-0.3870110115601624	9.714019241022652e-61	CD4+ T_t0.rpmi_no/already	CD4+ T	t0.rpmi	APRT			0.46358645465648396	2.1565329950096184e-38	CD4+ T_t0.lps_no/already	CD4+ T	t0.lps	PCNX1
									-0.39815401195710876	1.6792707731325806e-60	CD4+ T_t0.rpmi_no/already	CD4+ T	t0.rpmi	DRAP1			-0.3239335873937721	3.7504385464266934e-38	CD4+ T_t0.lps_no/already	CD4+ T	t0.lps	CMTM7
									-0.3826666691003635	3.2610666287363596e-60	CD4+ T_t0.rpmi_no/already	CD4+ T	t0.rpmi	UXT			-0.2722428557518173	4.004927306735441e-38	CD4+ T_t0.lps_no/already	CD4+ T	t0.lps	NOL7
									-0.40479415054953183	8.544226768459066e-60	CD4+ T_t0.rpmi_no/already	CD4+ T	t0.rpmi	S1PR4			-0.261107720229377	5.146011981757978e-38	CD4+ T_t0.lps_no/already	CD4+ T	t0.lps	ZFAS1
									0.3791707706131393	9.726356402762336e-60	CD4+ T_t0.rpmi_no/already	CD4+ T	t0.rpmi	HNRNPU			-0.28923733651498873	5.150311508742221e-38	CD4+ T_t0.lps_no/already	CD4+ T	t0.lps	LSM7
									-0.42049226132001216	1.1107039796928654e-59	CD4+ T_t0.rpmi_no/already	CD4+ T	t0.rpmi	EPSTI1			0.4642513708481945	5.707409764992077e-38	CD4+ T_t0.lps_no/already	CD4+ T	t0.lps	CCL3L1
									-0.3643581932290332	1.991892579822568e-59	CD4+ T_t0.rpmi_no/already	CD4+ T	t0.rpmi	TOMM6			-0.30374876211898183	6.638510989763696e-38	CD4+ T_t0.lps_no/already	CD4+ T	t0.lps	MT2A
									-0.35034603381437646	2.1516947047024165e-59	CD4+ T_t0.rpmi_no/already	CD4+ T	t0.rpmi	LENG9			-0.26045467762952956	2.5022697491988378e-37	CD4+ T_t0.lps_no/already	CD4+ T	t0.lps	SSR2
									-0.397475895529146	4.088388009967207e-59	CD4+ T_t0.rpmi_no/already	CD4+ T	t0.rpmi	PSME2			0.418657384192362	3.6473594964757424e-37	CD4+ T_t0.lps_no/already	CD4+ T	t0.lps	HIF1A
									-0.3897353887315047	1.2019516068127092e-57	CD4+ T_t0.rpmi_no/already	CD4+ T	t0.rpmi	IFI44L			-0.2531519881740043	3.764302915217812e-37	CD4+ T_t0.lps_no/already	CD4+ T	t0.lps	CIB1
									-0.40888132436685387	1.2981012449904656e-57	CD4+ T_t0.rpmi_no/already	CD4+ T	t0.rpmi	CALM3			0.3735412965281273	4.174553038087927e-37	CD4+ T_t0.lps_no/already	CD4+ T	t0.lps	SYNE2
									-0.30532742491241827	1.8981003850815113e-56	CD4+ T_t0.rpmi_no/already	CD4+ T	t0.rpmi	ZFAS1			-0.3258645446092121	6.589698336711779e-37	CD4+ T_t0.lps_no/already	CD4+ T	t0.lps	RALA
									-0.36545123775922184	5.360521369545968e-55	CD4+ T_t0.rpmi_no/already	CD4+ T	t0.rpmi	EIF2AK2			-0.28222720912501975	6.76778813526394e-37	CD4+ T_t0.lps_no/already	CD4+ T	t0.lps	SELENOH
									0.3671636261966258	1.4766923931695444e-54	CD4+ T_t0.rpmi_no/already	CD4+ T	t0.rpmi	NEAT1			0.4182663104179669	8.87015413655918e-37	CD4+ T_t0.lps_no/already	CD4+ T	t0.lps	BIRC3
									-0.27754152198884974	5.088100145530119e-54	CD4+ T_t0.rpmi_no/already	CD4+ T	t0.rpmi	COX4I1			0.49233989110606835	1.1972771799513846e-36	CD4+ T_t0.lps_no/already	CD4+ T	t0.lps	CLDND1
									-0.32502932035649224	2.2274412423695966e-53	CD4+ T_t0.rpmi_no/already	CD4+ T	t0.rpmi	COMMD6			-0.3144810614756941	1.4500797937483304e-36	CD4+ T_t0.lps_no/already	CD4+ T	t0.lps	HIST1H4C
									-0.27138779183632533	7.264297729573513e-53	CD4+ T_t0.rpmi_no/already	CD4+ T	t0.rpmi	CMPK2			0.44875242896610934	1.5793547587004682e-36	CD4+ T_t0.lps_no/already	CD4+ T	t0.lps	PTGER4
									-0.3543717528761374	9.011528706924135e-53	CD4+ T_t0.rpmi_no/already	CD4+ T	t0.rpmi	IFI35			-0.2653881806835828	2.099696547554726e-36	CD4+ T_t0.lps_no/already	CD4+ T	t0.lps	LENG9
									-0.3553552029265181	1.360058752370619e-52	CD4+ T_t0.rpmi_no/already	CD4+ T	t0.rpmi	SP110			-0.26204797772137756	3.731825233417901e-36	CD4+ T_t0.lps_no/already	CD4+ T	t0.lps	NDUFB8
									-0.3072851168192261	1.4642262240965115e-52	CD4+ T_t0.rpmi_no/already	CD4+ T	t0.rpmi	MIF			0.3461736180120112	4.0887085209245405e-36	CD4+ T_t0.lps_no/already	CD4+ T	t0.lps	MCL1
									-0.32286743325775213	3.399106855198649e-52	CD4+ T_t0.rpmi_no/already	CD4+ T	t0.rpmi	TRMT112			0.48313084048497856	4.399375580548005e-36	CD4+ T_t0.lps_no/already	CD4+ T	t0.lps	GPRIN3
									-0.3805055794393113	6.1662707204914944e-52	CD4+ T_t0.rpmi_no/already	CD4+ T	t0.rpmi	NUCKS1			-0.3004413568629385	5.405945094879829e-36	CD4+ T_t0.lps_no/already	CD4+ T	t0.lps	CMTM8
									-0.34447877702380936	7.791023941598444e-52	CD4+ T_t0.rpmi_no/already	CD4+ T	t0.rpmi	CXCR4			-0.28670711217413736	8.17960327210087e-36	CD4+ T_t0.lps_no/already	CD4+ T	t0.lps	DDT
									-0.4182630875497879	1.5086744538474616e-51	CD4+ T_t0.rpmi_no/already	CD4+ T	t0.rpmi	STAT1			-0.27327859205678795	1.9256790341653722e-35	CD4+ T_t0.lps_no/already	CD4+ T	t0.lps	PHB
									-0.33424158984739893	2.0560071092063703e-51	CD4+ T_t0.rpmi_no/already	CD4+ T	t0.rpmi	NDUFA4			-0.25732931537756576	3.044159559190297e-35	CD4+ T_t0.lps_no/already	CD4+ T	t0.lps	GSDMD
									-0.3354640510037026	1.0154266394724848e-50	CD4+ T_t0.rpmi_no/already	CD4+ T	t0.rpmi	SSR4			0.3724464607739608	5.413540653126124e-35	CD4+ T_t0.lps_no/already	CD4+ T	t0.lps	ITK
									-0.34186472394966017	2.3673189728236644e-50	CD4+ T_t0.rpmi_no/already	CD4+ T	t0.rpmi	COX8A			0.360458561622123	9.055389873909226e-35	CD4+ T_t0.lps_no/already	CD4+ T	t0.lps	LRRFIP1
									-0.3679119705825913	2.799621449741481e-50	CD4+ T_t0.rpmi_no/already	CD4+ T	t0.rpmi	DDT			-0.2505227221068176	1.6999721617886965e-33	CD4+ T_t0.lps_no/already	CD4+ T	t0.lps	HLA-F
									-0.32480842924132025	3.1057350058260018e-50	CD4+ T_t0.rpmi_no/already	CD4+ T	t0.rpmi	ELOB			-0.26233665276361906	1.787120878405265e-33	CD4+ T_t0.lps_no/already	CD4+ T	t0.lps	NDUFA4
									-0.3531769302781287	3.836992539928761e-50	CD4+ T_t0.rpmi_no/already	CD4+ T	t0.rpmi	LAMTOR4			-0.2756546417467689	2.071712068713527e-33	CD4+ T_t0.lps_no/already	CD4+ T	t0.lps	UBALD2
									-0.32696557955496064	8.747667361271621e-50	CD4+ T_t0.rpmi_no/already	CD4+ T	t0.rpmi	RBX1			-0.2681907470533287	8.531544454877909e-33	CD4+ T_t0.lps_no/already	CD4+ T	t0.lps	ELOB
									-0.35684964465917046	1.4679004472033583e-49	CD4+ T_t0.rpmi_no/already	CD4+ T	t0.rpmi	SMDT1			-0.2632589381743702	9.22221780953104e-33	CD4+ T_t0.lps_no/already	CD4+ T	t0.lps	C12orf57
									-0.325786088167078	2.0351389952161743e-49	CD4+ T_t0.rpmi_no/already	CD4+ T	t0.rpmi	NDUFA13			0.43267709774657614	1.1786282773194237e-32	CD4+ T_t0.lps_no/already	CD4+ T	t0.lps	CD96
									-0.33900735315107666	2.2876224805444583e-49	CD4+ T_t0.rpmi_no/already	CD4+ T	t0.rpmi	DNPH1			-0.2748112021038457	1.1999015787396987e-32	CD4+ T_t0.lps_no/already	CD4+ T	t0.lps	DNPH1
									-0.30449789510025127	1.5306203667989213e-48	CD4+ T_t0.rpmi_no/already	CD4+ T	t0.rpmi	CD3D			-0.2721328951098183	7.732086080425223e-32	CD4+ T_t0.lps_no/already	CD4+ T	t0.lps	PPP1R14B
									-0.3162117357176859	4.982180277576254e-48	CD4+ T_t0.rpmi_no/already	CD4+ T	t0.rpmi	COX6A1			-0.26512404665269296	9.175706385136841e-32	CD4+ T_t0.lps_no/already	CD4+ T	t0.lps	RTP4
									-0.3270980635912082	7.356422577109223e-48	CD4+ T_t0.rpmi_no/already	CD4+ T	t0.rpmi	PSME1			-0.2622687243850583	9.627244290758598e-32	CD4+ T_t0.lps_no/already	CD4+ T	t0.lps	FBL
									0.6649178083388425	9.623211964761561e-48	CD4+ T_t0.rpmi_no/already	CD4+ T	t0.rpmi	CCL4			-0.26094086905969327	1.7074948746138833e-31	CD4+ T_t0.lps_no/already	CD4+ T	t0.lps	TOP1
									-0.2705388580121886	1.1282306716527114e-46	CD4+ T_t0.rpmi_no/already	CD4+ T	t0.rpmi	SNHG6			-0.256653691816946	2.7481327754502364e-31	CD4+ T_t0.lps_no/already	CD4+ T	t0.lps	LAMTOR4
									-0.3069450229884336	3.425438772842056e-46	CD4+ T_t0.rpmi_no/already	CD4+ T	t0.rpmi	SF3B5			0.3945203472076595	6.2956422655438995e-31	CD4+ T_t0.lps_no/already	CD4+ T	t0.lps	SAMSN1
									-0.34229742227652116	3.622242404847531e-46	CD4+ T_t0.rpmi_no/already	CD4+ T	t0.rpmi	LSM7			-0.2715652773423276	9.389934824300003e-31	CD4+ T_t0.lps_no/already	CD4+ T	t0.lps	TXNIP
									-0.33893268474874416	7.438093427081506e-46	CD4+ T_t0.rpmi_no/already	CD4+ T	t0.rpmi	NDUFA2			0.45309394801455505	1.0173310457381467e-30	CD4+ T_t0.lps_no/already	CD4+ T	t0.lps	PCSK7
									-0.3670308917707984	7.897812875279785e-46	CD4+ T_t0.rpmi_no/already	CD4+ T	t0.rpmi	HERC5			0.4644169601613257	1.8645693249583807e-30	CD4+ T_t0.lps_no/already	CD4+ T	t0.lps	MIAT
									-0.35213118533204213	1.598720111019792e-44	CD4+ T_t0.rpmi_no/already	CD4+ T	t0.rpmi	GTF3A			0.3496482771120504	2.3568145188943725e-30	CD4+ T_t0.lps_no/already	CD4+ T	t0.lps	JMJD1C
									0.44365427276479674	2.0115237630121287e-44	CD4+ T_t0.rpmi_no/already	CD4+ T	t0.rpmi	STAT3			-0.2547360372401557	9.285629788103943e-30	CD4+ T_t0.lps_no/already	CD4+ T	t0.lps	UQCR10
									0.6543718280895616	2.215833794136005e-43	CD4+ T_t0.rpmi_no/already	CD4+ T	t0.rpmi	CCL3			-0.2544906083914875	1.0393238049442428e-29	CD4+ T_t0.lps_no/already	CD4+ T	t0.lps	EIF5B
									-0.3309605757818057	2.5276253278230146e-43	CD4+ T_t0.rpmi_no/already	CD4+ T	t0.rpmi	PSMB8			-0.25025649822771	1.1572761952941085e-29	CD4+ T_t0.lps_no/already	CD4+ T	t0.lps	CCDC85B
									-0.33888571205951457	3.274311778900635e-43	CD4+ T_t0.rpmi_no/already	CD4+ T	t0.rpmi	TRIM22			0.3927948169182234	1.601975113056706e-29	CD4+ T_t0.lps_no/already	CD4+ T	t0.lps	HERC4
									-0.4681391655559266	4.4754034510307204e-43	CD4+ T_t0.rpmi_no/already	CD4+ T	t0.rpmi	ISG20			-0.2881273584309607	1.796494547652509e-29	CD4+ T_t0.lps_no/already	CD4+ T	t0.lps	TRBC2
									-0.29941641151438664	5.830427123306708e-43	CD4+ T_t0.rpmi_no/already	CD4+ T	t0.rpmi	IFI44			-0.25875208024550567	2.1456428136553564e-29	CD4+ T_t0.lps_no/already	CD4+ T	t0.lps	LPIN2
									-0.32559312584128386	6.951727604089146e-43	CD4+ T_t0.rpmi_no/already	CD4+ T	t0.rpmi	EIF3D			-0.26315248519197265	3.228728169914094e-29	CD4+ T_t0.lps_no/already	CD4+ T	t0.lps	EPB41L4A-AS1
									-0.35199970753456167	2.8876305172250914e-42	CD4+ T_t0.rpmi_no/already	CD4+ T	t0.rpmi	BST2			0.25525759687474947	7.253273110816683e-29	CD4+ T_t0.lps_no/already	CD4+ T	t0.lps	LDHA
									-0.28080647066437825	3.6712976251495876e-42	CD4+ T_t0.rpmi_no/already	CD4+ T	t0.rpmi	PHKG1			-0.25178593365593516	2.362797044585263e-28	CD4+ T_t0.lps_no/already	CD4+ T	t0.lps	EIF2S2
									-0.3241924241252714	1.3567850485080158e-41	CD4+ T_t0.rpmi_no/already	CD4+ T	t0.rpmi	UBE2L6			0.3422963013884022	2.82614781155184e-28	CD4+ T_t0.lps_no/already	CD4+ T	t0.lps	NPIPB5
									-0.31609669103278004	3.0317452498428184e-41	CD4+ T_t0.rpmi_no/already	CD4+ T	t0.rpmi	NUCB2			-0.27108346322656085	4.407356376371064e-28	CD4+ T_t0.lps_no/already	CD4+ T	t0.lps	APOL2
									-0.30571732209245206	5.940693165749473e-41	CD4+ T_t0.rpmi_no/already	CD4+ T	t0.rpmi	GNG5			0.3924366948611866	4.98654773998552e-28	CD4+ T_t0.lps_no/already	CD4+ T	t0.lps	STAT4
									-0.31961752389903975	4.913880711202046e-40	CD4+ T_t0.rpmi_no/already	CD4+ T	t0.rpmi	HLA-F			-0.2558136832939436	5.47362579689321e-28	CD4+ T_t0.lps_no/already	CD4+ T	t0.lps	NBDY
									-0.2893244584560144	8.50688509982203e-40	CD4+ T_t0.rpmi_no/already	CD4+ T	t0.rpmi	KRTCAP2			0.4159590837277509	1.2799345471822184e-27	CD4+ T_t0.lps_no/already	CD4+ T	t0.lps	TGFB1
									-0.3349616824430768	1.336709458345803e-39	CD4+ T_t0.rpmi_no/already	CD4+ T	t0.rpmi	RNASET2			0.3122159234602109	5.074992208340759e-27	CD4+ T_t0.lps_no/already	CD4+ T	t0.lps	DDX6
									-0.3042842373049899	1.5540703356617526e-39	CD4+ T_t0.rpmi_no/already	CD4+ T	t0.rpmi	OCIAD2			-0.25816052034211046	5.076844917403186e-27	CD4+ T_t0.lps_no/already	CD4+ T	t0.lps	NUCB2
									-0.2540997905118132	1.5829793154852812e-39	CD4+ T_t0.rpmi_no/already	CD4+ T	t0.rpmi	IFIT5			-0.2560606447853575	5.716491797268674e-27	CD4+ T_t0.lps_no/already	CD4+ T	t0.lps	ANXA2R
									-0.2587976236216054	2.4622502381340682e-39	CD4+ T_t0.rpmi_no/already	CD4+ T	t0.rpmi	SLC25A6			0.43486771017280634	1.2980030075325526e-26	CD4+ T_t0.lps_no/already	CD4+ T	t0.lps	CCR4
									-0.29096368871934475	2.090221209274315e-38	CD4+ T_t0.rpmi_no/already	CD4+ T	t0.rpmi	SUSD3			-0.260472506160879	1.9964007002740336e-26	CD4+ T_t0.lps_no/already	CD4+ T	t0.lps	C9orf16
									-0.27114481507053734	4.832172003360259e-38	CD4+ T_t0.rpmi_no/already	CD4+ T	t0.rpmi	COX5B			-0.2512787669048756	2.782116151522151e-26	CD4+ T_t0.lps_no/already	CD4+ T	t0.lps	COA6
									-0.3107505613863255	5.293921325987743e-38	CD4+ T_t0.rpmi_no/already	CD4+ T	t0.rpmi	UQCRH			0.5684002026185726	3.5034768212538406e-26	CD4+ T_t0.lps_no/already	CD4+ T	t0.lps	MTRNR2L12
									-0.3162215900452765	6.435758563789162e-38	CD4+ T_t0.rpmi_no/already	CD4+ T	t0.rpmi	CORO1A			0.3618949654134349	4.3916149255491805e-26	CD4+ T_t0.lps_no/already	CD4+ T	t0.lps	RESF1
									0.5213119549355194	6.591018863971883e-38	CD4+ T_t0.rpmi_no/already	CD4+ T	t0.rpmi	GPRIN3			0.35115646915665355	5.193024868023451e-26	CD4+ T_t0.lps_no/already	CD4+ T	t0.lps	NKTR
									-0.41888038296781605	1.5877322742525144e-37	CD4+ T_t0.rpmi_no/already	CD4+ T	t0.rpmi	MT2A			0.3547289024627903	7.09858359322038e-26	CD4+ T_t0.lps_no/already	CD4+ T	t0.lps	NFKB1
									-0.30908753653286647	1.616743764208789e-37	CD4+ T_t0.rpmi_no/already	CD4+ T	t0.rpmi	SNHG8			-0.2502905770290178	7.8153111444849525e-26	CD4+ T_t0.lps_no/already	CD4+ T	t0.lps	NDUFA2
									-0.26945632309840484	1.820033328929231e-37	CD4+ T_t0.rpmi_no/already	CD4+ T	t0.rpmi	UBXN1			0.29011755735702727	1.2817765389564385e-25	CD4+ T_t0.lps_no/already	CD4+ T	t0.lps	AC004951.1
									0.43238164129186485	1.8361665593895595e-37	CD4+ T_t0.rpmi_no/already	CD4+ T	t0.rpmi	SYNE2			0.2951908582543137	1.546340385865269e-25	CD4+ T_t0.lps_no/already	CD4+ T	t0.lps	ZNF207
									-0.2614478737509125	2.0810883245220217e-37	CD4+ T_t0.rpmi_no/already	CD4+ T	t0.rpmi	EIF3K			0.2936229833688842	1.967346019973926e-25	CD4+ T_t0.lps_no/already	CD4+ T	t0.lps	CHSY1
									0.2790367595582568	3.548835606441506e-37	CD4+ T_t0.rpmi_no/already	CD4+ T	t0.rpmi	PABPC1			0.354917682267009	2.455854261230754e-25	CD4+ T_t0.lps_no/already	CD4+ T	t0.lps	SOS1
									-0.3163275257040632	4.562672203004991e-37	CD4+ T_t0.rpmi_no/already	CD4+ T	t0.rpmi	CDC42SE1			0.3902118184180907	3.7671629655194023e-25	CD4+ T_t0.lps_no/already	CD4+ T	t0.lps	HSPA5
									-0.31030183970465797	6.392781110956224e-37	CD4+ T_t0.rpmi_no/already	CD4+ T	t0.rpmi	TAF10			0.38207078675155115	4.727862521770669e-25	CD4+ T_t0.lps_no/already	CD4+ T	t0.lps	RANBP2
									-0.2935198662168128	7.717379682408982e-37	CD4+ T_t0.rpmi_no/already	CD4+ T	t0.rpmi	SELENOH			0.3638336796441193	5.180606317663807e-25	CD4+ T_t0.lps_no/already	CD4+ T	t0.lps	ASXL1
									-0.2901012794199129	7.925037022204052e-37	CD4+ T_t0.rpmi_no/already	CD4+ T	t0.rpmi	UQCR10			-0.2590750915546711	6.647168477754008e-25	CD4+ T_t0.lps_no/already	CD4+ T	t0.lps	ALKBH7
									0.4704009315013926	1.177787376426374e-36	CD4+ T_t0.rpmi_no/already	CD4+ T	t0.rpmi	AC058791.1			0.34576946862191904	1.2246606852348944e-24	CD4+ T_t0.lps_no/already	CD4+ T	t0.lps	HELB
									-0.2768499277451033	1.2361419247279824e-36	CD4+ T_t0.rpmi_no/already	CD4+ T	t0.rpmi	C19orf53			0.3077582858852794	1.9539447061305093e-24	CD4+ T_t0.lps_no/already	CD4+ T	t0.lps	HLA-DRA
									0.369978867179626	2.4423386905861198e-36	CD4+ T_t0.rpmi_no/already	CD4+ T	t0.rpmi	SLC38A1			0.41531420639254457	3.467642730386868e-24	CD4+ T_t0.lps_no/already	CD4+ T	t0.lps	LCP1
									-0.2761902024985847	2.8231113730346115e-36	CD4+ T_t0.rpmi_no/already	CD4+ T	t0.rpmi	UBL5			0.45979580496604266	4.395946278265376e-24	CD4+ T_t0.lps_no/already	CD4+ T	t0.lps	NIBAN1
									-0.27737850693884303	3.766466397019918e-36	CD4+ T_t0.rpmi_no/already	CD4+ T	t0.rpmi	EIF3G			-0.2720852136430809	8.844063360401317e-24	CD4+ T_t0.lps_no/already	CD4+ T	t0.lps	C17orf49
									-0.2863097743913594	4.5838056844264e-36	CD4+ T_t0.rpmi_no/already	CD4+ T	t0.rpmi	PDCD5			-0.3435899961374411	1.0413472179147624e-23	CD4+ T_t0.lps_no/already	CD4+ T	t0.lps	TNFSF10
									0.42526421000299663	5.593655072752776e-36	CD4+ T_t0.rpmi_no/already	CD4+ T	t0.rpmi	ASH1L			0.35043211585851686	1.3031881838204213e-23	CD4+ T_t0.lps_no/already	CD4+ T	t0.lps	FTX
									0.554293478854967	1.982002298944191e-35	CD4+ T_t0.rpmi_no/already	CD4+ T	t0.rpmi	MTRNR2L8			0.2944181390534244	1.3638589212633383e-23	CD4+ T_t0.lps_no/already	CD4+ T	t0.lps	SLC38A1
									-0.3001720294417325	2.4075792269373824e-35	CD4+ T_t0.rpmi_no/already	CD4+ T	t0.rpmi	EIF2S3			0.29663195674411136	1.6686414057112217e-23	CD4+ T_t0.lps_no/already	CD4+ T	t0.lps	EIF4G2
									-0.3112401909730582	8.660851879462788e-35	CD4+ T_t0.rpmi_no/already	CD4+ T	t0.rpmi	HIST1H4C			0.33778598421896433	1.9093044400793834e-23	CD4+ T_t0.lps_no/already	CD4+ T	t0.lps	ANXA1
									-0.2671636066895302	1.2002067100233034e-34	CD4+ T_t0.rpmi_no/already	CD4+ T	t0.rpmi	NDUFB4			-0.2535851998761758	3.5562565738970257e-23	CD4+ T_t0.lps_no/already	CD4+ T	t0.lps	SOCS1
									-0.2745906156259932	2.661856945412014e-34	CD4+ T_t0.rpmi_no/already	CD4+ T	t0.rpmi	PRDX5			-0.264163815265008	3.8028220487840834e-23	CD4+ T_t0.lps_no/already	CD4+ T	t0.lps	MAL
									-0.26024507708060485	4.850411123701212e-34	CD4+ T_t0.rpmi_no/already	CD4+ T	t0.rpmi	RBCK1			0.2854290189147769	1.7924815614672447e-22	CD4+ T_t0.lps_no/already	CD4+ T	t0.lps	TGFBR3
									-0.27248034877822724	5.182014286655833e-34	CD4+ T_t0.rpmi_no/already	CD4+ T	t0.rpmi	BLOC1S1			0.3277088041474361	1.7959660525283618e-22	CD4+ T_t0.lps_no/already	CD4+ T	t0.lps	TPM4
									-0.2851172999837299	9.545967729513174e-34	CD4+ T_t0.rpmi_no/already	CD4+ T	t0.rpmi	EIF1AX			0.4292268434630959	5.534104516504789e-22	CD4+ T_t0.lps_no/already	CD4+ T	t0.lps	AP000787.1
									-0.2919736526512029	1.8336686039386487e-33	CD4+ T_t0.rpmi_no/already	CD4+ T	t0.rpmi	DAD1			0.2932310552429591	5.850495204732945e-22	CD4+ T_t0.lps_no/already	CD4+ T	t0.lps	GLS
									-0.26772384530724413	2.4815513623061295e-33	CD4+ T_t0.rpmi_no/already	CD4+ T	t0.rpmi	RAC2			0.3703946247807839	7.318242065956317e-22	CD4+ T_t0.lps_no/already	CD4+ T	t0.lps	PIK3R1
									-0.30608532068993377	2.7800874691011256e-33	CD4+ T_t0.rpmi_no/already	CD4+ T	t0.rpmi	CMTM7			0.33799212888063823	1.370037358676352e-21	CD4+ T_t0.lps_no/already	CD4+ T	t0.lps	LGALS8
									-0.2569392210288519	2.8213352215712283e-33	CD4+ T_t0.rpmi_no/already	CD4+ T	t0.rpmi	DBI			0.32534817852717124	2.8422910757858133e-21	CD4+ T_t0.lps_no/already	CD4+ T	t0.lps	PBX4
									-0.32645314159570304	3.1667822480628624e-33	CD4+ T_t0.rpmi_no/already	CD4+ T	t0.rpmi	TRBC2			0.40056623303967664	3.3885795520265574e-21	CD4+ T_t0.lps_no/already	CD4+ T	t0.lps	PPP1R15A
									-0.2691202867665101	6.850964277308587e-33	CD4+ T_t0.rpmi_no/already	CD4+ T	t0.rpmi	ENO1			0.4020782025368832	3.48529142058193e-21	CD4+ T_t0.lps_no/already	CD4+ T	t0.lps	ITGB1
									-0.30969525814239607	8.433280991887835e-33	CD4+ T_t0.rpmi_no/already	CD4+ T	t0.rpmi	SAMD9L			0.3465216903569124	1.6628854060453787e-20	CD4+ T_t0.lps_no/already	CD4+ T	t0.lps	STK24
									-0.3254814638534418	8.981221633426666e-33	CD4+ T_t0.rpmi_no/already	CD4+ T	t0.rpmi	KLF2			0.35358804476187045	2.4759892770797464e-20	CD4+ T_t0.lps_no/already	CD4+ T	t0.lps	AC016831.1
									-0.2781048236244672	1.449819191098009e-32	CD4+ T_t0.rpmi_no/already	CD4+ T	t0.rpmi	NDUFB3			0.29635127243497483	2.825062660378938e-20	CD4+ T_t0.lps_no/already	CD4+ T	t0.lps	LMNA
									-0.2694909330459605	1.469120610216922e-32	CD4+ T_t0.rpmi_no/already	CD4+ T	t0.rpmi	ATP5F1D			0.2920138826450094	3.3782154393893146e-20	CD4+ T_t0.lps_no/already	CD4+ T	t0.lps	CYTH1
									-0.2761928137842151	2.97629028392739e-32	CD4+ T_t0.rpmi_no/already	CD4+ T	t0.rpmi	CIB1			0.3429549972557018	4.0627180303403864e-20	CD4+ T_t0.lps_no/already	CD4+ T	t0.lps	CGGBP1
									0.3949972940776787	8.646162163096572e-32	CD4+ T_t0.rpmi_no/already	CD4+ T	t0.rpmi	RESF1			0.30502843340464914	4.988820438385964e-20	CD4+ T_t0.lps_no/already	CD4+ T	t0.lps	IDS
									-0.2678768265244358	1.2835875242794842e-31	CD4+ T_t0.rpmi_no/already	CD4+ T	t0.rpmi	NDUFS6			0.30269789113080225	6.318827471175826e-20	CD4+ T_t0.lps_no/already	CD4+ T	t0.lps	SFPQ
									0.4656944790216955	1.3826761165211516e-31	CD4+ T_t0.rpmi_no/already	CD4+ T	t0.rpmi	AC016831.5			0.3499955347015189	6.381008673552391e-20	CD4+ T_t0.lps_no/already	CD4+ T	t0.lps	CREBZF
									-0.27369340234636996	3.382875477701989e-31	CD4+ T_t0.rpmi_no/already	CD4+ T	t0.rpmi	NDUFA12			0.309246889658235	8.374989990017699e-20	CD4+ T_t0.lps_no/already	CD4+ T	t0.lps	ETV6
									-0.26235677555704107	3.6253404593439947e-31	CD4+ T_t0.rpmi_no/already	CD4+ T	t0.rpmi	OAS2			0.3095450797647875	9.592209911416068e-20	CD4+ T_t0.lps_no/already	CD4+ T	t0.lps	RNF213-AS1
									0.4562158623454893	6.4386516141085825e-31	CD4+ T_t0.rpmi_no/already	CD4+ T	t0.rpmi	RORA			0.3219853582586638	1.1649502480735263e-19	CD4+ T_t0.lps_no/already	CD4+ T	t0.lps	CHD2
									0.39667782331588586	1.0237635732004137e-30	CD4+ T_t0.rpmi_no/already	CD4+ T	t0.rpmi	TRAT1			0.30524122935836195	2.1382284923296336e-19	CD4+ T_t0.lps_no/already	CD4+ T	t0.lps	DUSP2
									0.26250187428884697	1.325539287397015e-30	CD4+ T_t0.rpmi_no/already	CD4+ T	t0.rpmi	PPP2R5C			0.313195799133426	2.675465102138483e-19	CD4+ T_t0.lps_no/already	CD4+ T	t0.lps	KANSL1
									-0.28644888118219414	1.382881374407778e-30	CD4+ T_t0.rpmi_no/already	CD4+ T	t0.rpmi	ATP5MF			0.3491242229709568	3.7896939198582113e-19	CD4+ T_t0.lps_no/already	CD4+ T	t0.lps	SETD2
									-0.2942647041153502	3.369268493597407e-30	CD4+ T_t0.rpmi_no/already	CD4+ T	t0.rpmi	HCST			0.2866226587934375	5.231202843999416e-19	CD4+ T_t0.lps_no/already	CD4+ T	t0.lps	KAT6A
									-0.34737493710506984	6.463273623329168e-30	CD4+ T_t0.rpmi_no/already	CD4+ T	t0.rpmi	GBP1			0.2884495971906249	1.1862636443410739e-18	CD4+ T_t0.lps_no/already	CD4+ T	t0.lps	IKZF3
									-0.2720147882066881	8.412788902304083e-30	CD4+ T_t0.rpmi_no/already	CD4+ T	t0.rpmi	FIS1			0.3559304215589685	1.3730119761489968e-18	CD4+ T_t0.lps_no/already	CD4+ T	t0.lps	LYST
									0.335217190089093	1.457181209635684e-29	CD4+ T_t0.rpmi_no/already	CD4+ T	t0.rpmi	SRGN			0.3419622369968369	1.40823190913635e-18	CD4+ T_t0.lps_no/already	CD4+ T	t0.lps	CDK13
									0.4596215720685791	3.0726602497757186e-29	CD4+ T_t0.rpmi_no/already	CD4+ T	t0.rpmi	PPP1R15A			0.2961584726486013	1.167681662902686e-17	CD4+ T_t0.lps_no/already	CD4+ T	t0.lps	AC005670.3
									-0.295361455703981	3.864636893444786e-29	CD4+ T_t0.rpmi_no/already	CD4+ T	t0.rpmi	S100A11			0.301569871848571	1.977700306874213e-17	CD4+ T_t0.lps_no/already	CD4+ T	t0.lps	ELL2
									-0.26007853805766024	3.8863740619735764e-29	CD4+ T_t0.rpmi_no/already	CD4+ T	t0.rpmi	C12orf57			0.26677709404741057	2.535039308522691e-17	CD4+ T_t0.lps_no/already	CD4+ T	t0.lps	SF3B1
									-0.2867227427705996	1.0187315758386675e-28	CD4+ T_t0.rpmi_no/already	CD4+ T	t0.rpmi	EPB41L4A-AS1			0.34907732234245326	6.647501001552516e-17	CD4+ T_t0.lps_no/already	CD4+ T	t0.lps	AC008105.3
									-0.3302270699572587	1.040397954757492e-28	CD4+ T_t0.rpmi_no/already	CD4+ T	t0.rpmi	MAL			0.31131797952270035	7.882695838743838e-17	CD4+ T_t0.lps_no/already	CD4+ T	t0.lps	IL6ST
									0.3243357093494821	1.8012571614350414e-28	CD4+ T_t0.rpmi_no/already	CD4+ T	t0.rpmi	NKTR			0.3024793620071403	1.484085336571618e-16	CD4+ T_t0.lps_no/already	CD4+ T	t0.lps	TOP2B
									0.42993975222340763	3.0361799868943717e-28	CD4+ T_t0.rpmi_no/already	CD4+ T	t0.rpmi	LINC00513			0.2785198298951471	1.9007669761982617e-16	CD4+ T_t0.lps_no/already	CD4+ T	t0.lps	PDCD6IP
									0.4338762541572878	3.1122495598808464e-28	CD4+ T_t0.rpmi_no/already	CD4+ T	t0.rpmi	SETD2			0.29605297127471664	1.929262442053301e-16	CD4+ T_t0.lps_no/already	CD4+ T	t0.lps	SPTAN1
									-0.2667048476142273	4.066759854011153e-28	CD4+ T_t0.rpmi_no/already	CD4+ T	t0.rpmi	NOP10			0.3251703324471549	2.4128744318726296e-16	CD4+ T_t0.lps_no/already	CD4+ T	t0.lps	TTC17
									-0.2500298058450996	4.937834870498763e-28	CD4+ T_t0.rpmi_no/already	CD4+ T	t0.rpmi	NDUFB8			0.3578173758724761	3.096336507322441e-16	CD4+ T_t0.lps_no/already	CD4+ T	t0.lps	GLIPR1
									-0.2587943583105501	7.931347510412817e-28	CD4+ T_t0.rpmi_no/already	CD4+ T	t0.rpmi	C9orf16			0.30766853707659503	4.1161310209751447e-16	CD4+ T_t0.lps_no/already	CD4+ T	t0.lps	TRIP12
									-0.26945339845749317	8.0596444732898e-28	CD4+ T_t0.rpmi_no/already	CD4+ T	t0.rpmi	COPS9			0.262008784230372	6.639235347728334e-16	CD4+ T_t0.lps_no/already	CD4+ T	t0.lps	CYLD
									0.3684948233706764	9.7439656981496e-28	CD4+ T_t0.rpmi_no/already	CD4+ T	t0.rpmi	CHD2			0.3178142819314188	7.802861394630838e-16	CD4+ T_t0.lps_no/already	CD4+ T	t0.lps	ANKLE2
									-0.2506236050219668	1.5210512244111718e-27	CD4+ T_t0.rpmi_no/already	CD4+ T	t0.rpmi	ATP5MC2			0.3127665749798204	8.6190418410560755e-16	CD4+ T_t0.lps_no/already	CD4+ T	t0.lps	SYTL3
									-0.2896510103178762	1.6071671545381415e-27	CD4+ T_t0.rpmi_no/already	CD4+ T	t0.rpmi	MZT2A			0.25905101104160955	1.2839266793656057e-15	CD4+ T_t0.lps_no/already	CD4+ T	t0.lps	PELI1
									0.4398534373503622	1.62263884517491e-27	CD4+ T_t0.rpmi_no/already	CD4+ T	t0.rpmi	HSPA5			0.45865486034960523	1.5074370977365782e-15	CD4+ T_t0.lps_no/already	CD4+ T	t0.lps	PGAP1
									0.31729337626637966	2.745319648651194e-27	CD4+ T_t0.rpmi_no/already	CD4+ T	t0.rpmi	ZNF207			0.29555243243877555	1.938536135571013e-15	CD4+ T_t0.lps_no/already	CD4+ T	t0.lps	CCL2
									-0.3090284546913471	3.0754661572509616e-27	CD4+ T_t0.rpmi_no/already	CD4+ T	t0.rpmi	PPP1R14B			0.26674862421734274	1.9714724525109553e-15	CD4+ T_t0.lps_no/already	CD4+ T	t0.lps	MATR3.1
									0.3929144549487311	3.2408152421349684e-27	CD4+ T_t0.rpmi_no/already	CD4+ T	t0.rpmi	AC008105.3			0.25144191439341634	3.686303165232598e-15	CD4+ T_t0.lps_no/already	CD4+ T	t0.lps	AKAP13
									0.3309547862894908	3.344369969990174e-27	CD4+ T_t0.rpmi_no/already	CD4+ T	t0.rpmi	SFPQ			0.303660769594829	3.957111728710498e-15	CD4+ T_t0.lps_no/already	CD4+ T	t0.lps	USP47
									0.2861625756998385	4.176022224078973e-27	CD4+ T_t0.rpmi_no/already	CD4+ T	t0.rpmi	FYN			0.25666631390041017	4.059902852901222e-15	CD4+ T_t0.lps_no/already	CD4+ T	t0.lps	SPOCK2
									-0.26051657176137166	7.430687428696482e-27	CD4+ T_t0.rpmi_no/already	CD4+ T	t0.rpmi	TRADD			0.25060641804289574	9.860749671370262e-15	CD4+ T_t0.lps_no/already	CD4+ T	t0.lps	JUND
									-0.26109616466473007	1.0043857964229542e-26	CD4+ T_t0.rpmi_no/already	CD4+ T	t0.rpmi	ALKBH7			0.2953724175015461	1.0260315752545926e-14	CD4+ T_t0.lps_no/already	CD4+ T	t0.lps	PDXDC1
									0.35280702381063467	2.3376887920149396e-26	CD4+ T_t0.rpmi_no/already	CD4+ T	t0.rpmi	MBP			0.28259486865440864	1.244384707640038e-14	CD4+ T_t0.lps_no/already	CD4+ T	t0.lps	CCSER2
									0.3559775054363958	3.968814346948629e-26	CD4+ T_t0.rpmi_no/already	CD4+ T	t0.rpmi	THBS1			0.2633278270855164	1.9486975608132284e-14	CD4+ T_t0.lps_no/already	CD4+ T	t0.lps	RAB8B
									0.3928986882338139	4.067692162280047e-26	CD4+ T_t0.rpmi_no/already	CD4+ T	t0.rpmi	USP47			0.30048727283182486	2.781655527640971e-14	CD4+ T_t0.lps_no/already	CD4+ T	t0.lps	RNF149
									-0.2669338682007325	4.211798104916967e-26	CD4+ T_t0.rpmi_no/already	CD4+ T	t0.rpmi	NDUFB2			0.2932703063328156	4.3109183321438984e-14	CD4+ T_t0.lps_no/already	CD4+ T	t0.lps	INSIG1
									0.28063310922609785	6.013538404936639e-26	CD4+ T_t0.rpmi_no/already	CD4+ T	t0.rpmi	FAM107B			0.32804076857622144	6.804282015872161e-14	CD4+ T_t0.lps_no/already	CD4+ T	t0.lps	PRNP
									-0.26907317965298194	7.869328049928371e-26	CD4+ T_t0.rpmi_no/already	CD4+ T	t0.rpmi	NHP2			0.2656055881737842	1.0402285236143157e-13	CD4+ T_t0.lps_no/already	CD4+ T	t0.lps	KMT2A
									-0.2836120255603789	1.1159638551267572e-25	CD4+ T_t0.rpmi_no/already	CD4+ T	t0.rpmi	UBB			0.302330771886156	1.6377352301105e-13	CD4+ T_t0.lps_no/already	CD4+ T	t0.lps	ZC3H12D
									-0.27994611326528807	6.536381785232765e-25	CD4+ T_t0.rpmi_no/already	CD4+ T	t0.rpmi	TXNIP			-0.30240220079622926	2.68387566274685e-13	CD4+ T_t0.lps_no/already	CD4+ T	t0.lps	TRBC1
									-0.25024865999214807	9.139039166813139e-25	CD4+ T_t0.rpmi_no/already	CD4+ T	t0.rpmi	CMTM8			0.33614487302830276	2.7711525927643154e-13	CD4+ T_t0.lps_no/already	CD4+ T	t0.lps	TLE4
									0.3505211461884301	1.482775608199928e-24	CD4+ T_t0.rpmi_no/already	CD4+ T	t0.rpmi	FNBP1			0.2728832397617724	2.8780398632836523e-13	CD4+ T_t0.lps_no/already	CD4+ T	t0.lps	IFIH1
									-0.26762220780900936	2.7152155687598852e-24	CD4+ T_t0.rpmi_no/already	CD4+ T	t0.rpmi	GLRX			0.2822241224682347	4.042642868652053e-13	CD4+ T_t0.lps_no/already	CD4+ T	t0.lps	SOS2
									-0.2510149752767745	3.784797562443807e-24	CD4+ T_t0.rpmi_no/already	CD4+ T	t0.rpmi	MYL12A			0.28092811139594454	7.685279093839559e-13	CD4+ T_t0.lps_no/already	CD4+ T	t0.lps	ZNF267
									0.44736520550985026	6.4282328097339245e-24	CD4+ T_t0.rpmi_no/already	CD4+ T	t0.rpmi	CD96			0.2633078789649667	1.7484286721485118e-12	CD4+ T_t0.lps_no/already	CD4+ T	t0.lps	ANKRD36
									-0.28167843122849634	1.340618636999192e-23	CD4+ T_t0.rpmi_no/already	CD4+ T	t0.rpmi	GBP2			0.33252296125459224	2.0328910251667625e-12	CD4+ T_t0.lps_no/already	CD4+ T	t0.lps	ZNF331
									0.32844401147673064	2.1911789101945323e-22	CD4+ T_t0.rpmi_no/already	CD4+ T	t0.rpmi	JMJD1C			0.29070482981229806	2.1278825115567332e-12	CD4+ T_t0.lps_no/already	CD4+ T	t0.lps	IQGAP1
									0.41728292629530395	4.575636195447666e-22	CD4+ T_t0.rpmi_no/already	CD4+ T	t0.rpmi	CLDND1			0.2583083397355087	2.4214503987944652e-12	CD4+ T_t0.lps_no/already	CD4+ T	t0.lps	AKT3
									0.2917746143194413	6.517965883735246e-22	CD4+ T_t0.rpmi_no/already	CD4+ T	t0.rpmi	EIF4G2			0.28494496478965736	3.697206868837499e-12	CD4+ T_t0.lps_no/already	CD4+ T	t0.lps	ABLIM1
									-0.25342159095125427	1.4012457688256541e-21	CD4+ T_t0.rpmi_no/already	CD4+ T	t0.rpmi	PIM2			0.2825062699058012	4.043330166675966e-12	CD4+ T_t0.lps_no/already	CD4+ T	t0.lps	TMEM245
									0.35417473668847604	2.9232965224394903e-21	CD4+ T_t0.rpmi_no/already	CD4+ T	t0.rpmi	AC016831.1			0.2681976684215265	7.472844490901582e-12	CD4+ T_t0.lps_no/already	CD4+ T	t0.lps	UBR5
									0.3254789582270703	5.7224196226705585e-21	CD4+ T_t0.rpmi_no/already	CD4+ T	t0.rpmi	DDX39B			0.3129729422167573	9.0895171405537e-12	CD4+ T_t0.lps_no/already	CD4+ T	t0.lps	GOLGB1
									0.31745666589869126	1.1771363352964746e-20	CD4+ T_t0.rpmi_no/already	CD4+ T	t0.rpmi	KANSL1			0.2957112566691441	1.230437864647957e-11	CD4+ T_t0.lps_no/already	CD4+ T	t0.lps	NFAT5
									0.32377447188063035	2.7072502674418622e-20	CD4+ T_t0.rpmi_no/already	CD4+ T	t0.rpmi	LRRFIP1			0.26102239618722134	2.07065805378052e-11	CD4+ T_t0.lps_no/already	CD4+ T	t0.lps	CNST
									0.2797422747821252	1.7974495813431115e-19	CD4+ T_t0.rpmi_no/already	CD4+ T	t0.rpmi	IDS			0.27024889254988615	2.6024242894301757e-11	CD4+ T_t0.lps_no/already	CD4+ T	t0.lps	ESYT2
									-0.3008208846113778	2.093056272361208e-19	CD4+ T_t0.rpmi_no/already	CD4+ T	t0.rpmi	S100A6			0.276427685099222	2.833880845585447e-11	CD4+ T_t0.lps_no/already	CD4+ T	t0.lps	HSP90B1
									0.38030609091366063	1.505717627722813e-18	CD4+ T_t0.rpmi_no/already	CD4+ T	t0.rpmi	CRYBG1			0.2916293790770157	4.1192537065904846e-11	CD4+ T_t0.lps_no/already	CD4+ T	t0.lps	SFXN1
									0.4014237412720867	1.717878334325659e-18	CD4+ T_t0.rpmi_no/already	CD4+ T	t0.rpmi	ANXA1			0.31421135105809217	4.2020981989845174e-11	CD4+ T_t0.lps_no/already	CD4+ T	t0.lps	FMNL1
									0.3500984779850014	2.9321451233308413e-18	CD4+ T_t0.rpmi_no/already	CD4+ T	t0.rpmi	PCNX1			0.2940810043284574	5.294930223676902e-11	CD4+ T_t0.lps_no/already	CD4+ T	t0.lps	CANX
									0.37434116823717956	3.4662120109727474e-18	CD4+ T_t0.rpmi_no/already	CD4+ T	t0.rpmi	AHNAK			0.25086817552607765	5.880423427250004e-11	CD4+ T_t0.lps_no/already	CD4+ T	t0.lps	MED13
									0.32938155182828943	4.297041086140431e-18	CD4+ T_t0.rpmi_no/already	CD4+ T	t0.rpmi	TTC14			0.26562977053312986	7.390009476225725e-11	CD4+ T_t0.lps_no/already	CD4+ T	t0.lps	CNOT6L
									0.34938016780961334	5.7703754189797204e-18	CD4+ T_t0.rpmi_no/already	CD4+ T	t0.rpmi	HIF1A			0.2805650237152746	9.119162215410158e-11	CD4+ T_t0.lps_no/already	CD4+ T	t0.lps	ANKH
									0.32696766492195795	1.2107484589324425e-17	CD4+ T_t0.rpmi_no/already	CD4+ T	t0.rpmi	CNST			0.26518093048447766	9.708615284122573e-11	CD4+ T_t0.lps_no/already	CD4+ T	t0.lps	STT3B
									0.2900786557594941	1.9297152979399994e-17	CD4+ T_t0.rpmi_no/already	CD4+ T	t0.rpmi	ABLIM1			0.30877142226693954	1.4830495191000333e-10	CD4+ T_t0.lps_no/already	CD4+ T	t0.lps	SPTBN1
									0.322923470326296	2.7264468027391542e-17	CD4+ T_t0.rpmi_no/already	CD4+ T	t0.rpmi	TGFB1			0.2583274832253073	1.9430555404558334e-10	CD4+ T_t0.lps_no/already	CD4+ T	t0.lps	DDX39B
									0.34652470277314473	4.0810718953878473e-17	CD4+ T_t0.rpmi_no/already	CD4+ T	t0.rpmi	SOS2			0.3033655749359665	1.9855607959418237e-10	CD4+ T_t0.lps_no/already	CD4+ T	t0.lps	ATXN1
									0.32109892718342087	6.367163715744325e-17	CD4+ T_t0.rpmi_no/already	CD4+ T	t0.rpmi	SOS1			0.28036020266775097	1.9927666865365836e-10	CD4+ T_t0.lps_no/already	CD4+ T	t0.lps	ATXN2
									0.37168510303487956	8.656341559092961e-17	CD4+ T_t0.rpmi_no/already	CD4+ T	t0.rpmi	PCSK7			0.2804701846895077	2.4104167465249997e-10	CD4+ T_t0.lps_no/already	CD4+ T	t0.lps	SERINC1
									0.2772449962362029	9.24118708633663e-17	CD4+ T_t0.rpmi_no/already	CD4+ T	t0.rpmi	KAT6A			0.3285813424073467	2.650461139077853e-10	CD4+ T_t0.lps_no/already	CD4+ T	t0.lps	PBXIP1
									0.4212750153580422	1.1505331922112433e-16	CD4+ T_t0.rpmi_no/already	CD4+ T	t0.rpmi	CCL4L2			0.26324502322017906	3.060765659404127e-10	CD4+ T_t0.lps_no/already	CD4+ T	t0.lps	MYH9
									0.25497110311922455	1.2232580582969873e-16	CD4+ T_t0.rpmi_no/already	CD4+ T	t0.rpmi	SMCHD1			0.25941892642362463	3.339382114377777e-10	CD4+ T_t0.lps_no/already	CD4+ T	t0.lps	SEPTIN2
									0.27422797659736453	1.2792100737021767e-16	CD4+ T_t0.rpmi_no/already	CD4+ T	t0.rpmi	PHF3			0.2929190104968309	3.9580296192348136e-10	CD4+ T_t0.lps_no/already	CD4+ T	t0.lps	MARCH6
									0.2544122139724217	1.7729004656592524e-16	CD4+ T_t0.rpmi_no/already	CD4+ T	t0.rpmi	AC008115.3			0.25426698517240753	6.141315833292685e-10	CD4+ T_t0.lps_no/already	CD4+ T	t0.lps	HEATR1
									0.25124405322162024	3.988743509408369e-16	CD4+ T_t0.rpmi_no/already	CD4+ T	t0.rpmi	SF3B1			0.2681017011288662	6.30200123336489e-10	CD4+ T_t0.lps_no/already	CD4+ T	t0.lps	RBBP7
									-0.2637349748500233	5.481758598665516e-16	CD4+ T_t0.rpmi_no/already	CD4+ T	t0.rpmi	GBP4			0.28058172754987876	7.452114519209608e-10	CD4+ T_t0.lps_no/already	CD4+ T	t0.lps	CCNH
									0.38794169067202255	1.4821933473437855e-15	CD4+ T_t0.rpmi_no/already	CD4+ T	t0.rpmi	LCP1			0.2596865606095552	1.273625570601172e-9	CD4+ T_t0.lps_no/already	CD4+ T	t0.lps	CDK17
									0.3099518030102075	1.772481721013393e-15	CD4+ T_t0.rpmi_no/already	CD4+ T	t0.rpmi	MCL1			0.26396704387856484	1.3346039546184682e-9	CD4+ T_t0.lps_no/already	CD4+ T	t0.lps	SQSTM1
									0.34637177580819367	2.2777061388286938e-15	CD4+ T_t0.rpmi_no/already	CD4+ T	t0.rpmi	CDK13			0.289513433328237	2.467750313975853e-9	CD4+ T_t0.lps_no/already	CD4+ T	t0.lps	MALT1
									0.338001264536826	2.578405808123591e-15	CD4+ T_t0.rpmi_no/already	CD4+ T	t0.rpmi	NFAT5			0.2750910797398658	4.9184871437366765e-9	CD4+ T_t0.lps_no/already	CD4+ T	t0.lps	LPXN
									0.34599755515995556	1.0696895437757652e-14	CD4+ T_t0.rpmi_no/already	CD4+ T	t0.rpmi	HERC4			0.2943597830313993	5.196653681529964e-9	CD4+ T_t0.lps_no/already	CD4+ T	t0.lps	CD69
									0.2605926747346441	1.515390939963481e-14	CD4+ T_t0.rpmi_no/already	CD4+ T	t0.rpmi	GPBP1			0.28103708545220574	5.453240165851623e-9	CD4+ T_t0.lps_no/already	CD4+ T	t0.lps	CHD1
									0.3002145208666369	1.87004649167599e-14	CD4+ T_t0.rpmi_no/already	CD4+ T	t0.rpmi	SAMSN1			0.2850311659041078	5.568023611956534e-9	CD4+ T_t0.lps_no/already	CD4+ T	t0.lps	GLG1
									0.3380830568297888	8.849315071650325e-14	CD4+ T_t0.rpmi_no/already	CD4+ T	t0.rpmi	CEP350			0.2541945635116485	5.659625288572594e-9	CD4+ T_t0.lps_no/already	CD4+ T	t0.lps	MECP2
									0.2803518242228229	1.5172926705044367e-13	CD4+ T_t0.rpmi_no/already	CD4+ T	t0.rpmi	BCLAF1			0.2551421053126153	5.923821636767348e-9	CD4+ T_t0.lps_no/already	CD4+ T	t0.lps	TTC3
									0.35015712761864426	1.7794991037666027e-13	CD4+ T_t0.rpmi_no/already	CD4+ T	t0.rpmi	ANKLE2			0.25533764000867343	7.490130339174618e-9	CD4+ T_t0.lps_no/already	CD4+ T	t0.lps	MFSD14C
									0.4105892627134766	1.966862423934012e-13	CD4+ T_t0.rpmi_no/already	CD4+ T	t0.rpmi	NIBAN1			0.2962556469525899	8.649555581883853e-9	CD4+ T_t0.lps_no/already	CD4+ T	t0.lps	DENND4A
									0.2768632090816543	2.1181876660508391e-13	CD4+ T_t0.rpmi_no/already	CD4+ T	t0.rpmi	GLS			0.28317886271835735	9.012382581448029e-9	CD4+ T_t0.lps_no/already	CD4+ T	t0.lps	NUTM2A-AS1
									0.31244909822044975	2.717279304684163e-13	CD4+ T_t0.rpmi_no/already	CD4+ T	t0.rpmi	PTGER4			0.2533579619189197	9.708056986117011e-9	CD4+ T_t0.lps_no/already	CD4+ T	t0.lps	PDE4D
									0.29017276758108645	3.2579963003775083e-13	CD4+ T_t0.rpmi_no/already	CD4+ T	t0.rpmi	RAB8B			0.25984213140856205	3.1058328572612554e-8	CD4+ T_t0.lps_no/already	CD4+ T	t0.lps	PSAP
									0.29044940196888414	5.157919144850651e-13	CD4+ T_t0.rpmi_no/already	CD4+ T	t0.rpmi	SMG1			0.2517274558278222	3.175470394569405e-8	CD4+ T_t0.lps_no/already	CD4+ T	t0.lps	CAMK4
									0.278985077693632	6.737722862849889e-13	CD4+ T_t0.rpmi_no/already	CD4+ T	t0.rpmi	ASXL1			0.2519956394639096	9.139981454454264e-8	CD4+ T_t0.lps_no/already	CD4+ T	t0.lps	MAN2A1
									0.3260669837995135	6.74697208508872e-13	CD4+ T_t0.rpmi_no/already	CD4+ T	t0.rpmi	RANBP2			0.2578424699229298	9.416037579349088e-8	CD4+ T_t0.lps_no/already	CD4+ T	t0.lps	S100A4
									0.4984267715642965	1.3818517680348907e-12	CD4+ T_t0.rpmi_no/already	CD4+ T	t0.rpmi	LMNA			0.2507163197547919	9.647387498805247e-8	CD4+ T_t0.lps_no/already	CD4+ T	t0.lps	MAP4K4
									0.2956866027077021	2.0104611080156533e-12	CD4+ T_t0.rpmi_no/already	CD4+ T	t0.rpmi	OGA			0.2591783202349044	1.3312201230075237e-7	CD4+ T_t0.lps_no/already	CD4+ T	t0.lps	LBR
									0.2900617823448559	2.015993088252623e-12	CD4+ T_t0.rpmi_no/already	CD4+ T	t0.rpmi	CD28			0.26608959483532346	1.7060206954358688e-7	CD4+ T_t0.lps_no/already	CD4+ T	t0.lps	SLC38A2
									0.2683830482395899	2.890465432747337e-12	CD4+ T_t0.rpmi_no/already	CD4+ T	t0.rpmi	CCSER2			0.2586176953091237	1.8012192656339428e-7	CD4+ T_t0.lps_no/already	CD4+ T	t0.lps	PDE3B
									0.3004920613602644	3.1595098298718604e-12	CD4+ T_t0.rpmi_no/already	CD4+ T	t0.rpmi	HIVEP2			0.2711128836000969	2.115490102395486e-7	CD4+ T_t0.lps_no/already	CD4+ T	t0.lps	PLCL1
									0.2725194068315797	3.183097191253118e-12	CD4+ T_t0.rpmi_no/already	CD4+ T	t0.rpmi	SEPTIN2			0.2688057039974976	3.076975109563877e-7	CD4+ T_t0.lps_no/already	CD4+ T	t0.lps	ATP2B4
									0.2997043282732068	3.825084469612837e-12	CD4+ T_t0.rpmi_no/already	CD4+ T	t0.rpmi	GOLGB1			0.26145132903794344	4.6246156623131643e-7	CD4+ T_t0.lps_no/already	CD4+ T	t0.lps	GABARAPL1
									0.2586435680484924	6.086432085352726e-12	CD4+ T_t0.rpmi_no/already	CD4+ T	t0.rpmi	CFLAR			0.29917571404064125	7.094239031549155e-7	CD4+ T_t0.lps_no/already	CD4+ T	t0.lps	RNF19A
									0.2924359051865604	7.0962995546697146e-12	CD4+ T_t0.rpmi_no/already	CD4+ T	t0.rpmi	KCTD20			0.26279248605499683	8.12755621806928e-7	CD4+ T_t0.lps_no/already	CD4+ T	t0.lps	TAF4B
									0.31437265461304587	1.2833744243697254e-11	CD4+ T_t0.rpmi_no/already	CD4+ T	t0.rpmi	ZNF267			0.26559378160739144	8.875820978549958e-7	CD4+ T_t0.lps_no/already	CD4+ T	t0.lps	TNFRSF4
									0.31227248363331506	2.1502333845375484e-11	CD4+ T_t0.rpmi_no/already	CD4+ T	t0.rpmi	CHD1			0.30325876412911557	9.687333027369301e-7	CD4+ T_t0.lps_no/already	CD4+ T	t0.lps	SESN3
									0.316425637117558	3.6536588070331677e-11	CD4+ T_t0.rpmi_no/already	CD4+ T	t0.rpmi	IL10RA			0.25073503274122066	1.1970553794898666e-6	CD4+ T_t0.lps_no/already	CD4+ T	t0.lps	RALGAPA1
									0.39001073897663696	3.67245933987442e-11	CD4+ T_t0.rpmi_no/already	CD4+ T	t0.rpmi	CCR4			0.2608413297887413	2.4151719856578326e-6	CD4+ T_t0.lps_no/already	CD4+ T	t0.lps	ZNF638
									0.2600210350547978	4.6878411437130914e-11	CD4+ T_t0.rpmi_no/already	CD4+ T	t0.rpmi	BIRC3			0.2668832435684272	2.545318050285513e-6	CD4+ T_t0.lps_no/already	CD4+ T	t0.lps	ANTXR2
									0.27332629922428775	4.691120059822111e-11	CD4+ T_t0.rpmi_no/already	CD4+ T	t0.rpmi	PDXDC1			0.2524621674795635	3.1198018506179757e-6	CD4+ T_t0.lps_no/already	CD4+ T	t0.lps	RBM5
									0.28522741424970877	5.480609404233407e-11	CD4+ T_t0.rpmi_no/already	CD4+ T	t0.rpmi	ZNF770			0.26683496846894816	4.0720921050399274e-6	CD4+ T_t0.lps_no/already	CD4+ T	t0.lps	DYNC1H1
									0.2599023254481767	6.614691571712155e-11	CD4+ T_t0.rpmi_no/already	CD4+ T	t0.rpmi	SPEN			0.2563709386156192	7.647367127417496e-6	CD4+ T_t0.lps_no/already	CD4+ T	t0.lps	ADK
									0.287861227361335	7.439741755502214e-11	CD4+ T_t0.rpmi_no/already	CD4+ T	t0.rpmi	NFKB1			0.2609570669250929	8.31853242779763e-6	CD4+ T_t0.lps_no/already	CD4+ T	t0.lps	RNF125
									0.2562108326767185	7.695480504052685e-11	CD4+ T_t0.rpmi_no/already	CD4+ T	t0.rpmi	EVI2B			0.25995563034701985	1.871702996672312e-5	CD4+ T_t0.lps_no/already	CD4+ T	t0.lps	KDM6B
									0.25765081584628685	1.3064983656003042e-10	CD4+ T_t0.rpmi_no/already	CD4+ T	t0.rpmi	AC004951.1			0.2623877412340102	2.6220213524104986e-5	CD4+ T_t0.lps_no/already	CD4+ T	t0.lps	HECTD1
									0.27057895399494214	1.4429848185031807e-10	CD4+ T_t0.rpmi_no/already	CD4+ T	t0.rpmi	RBBP7			0.2510557220570604	3.086971421463316e-5	CD4+ T_t0.lps_no/already	CD4+ T	t0.lps	PHYKPL
									0.2746871223747697	1.4780833350124135e-10	CD4+ T_t0.rpmi_no/already	CD4+ T	t0.rpmi	ARL17B			0.2773703151840321	4.3335210853891047e-5	CD4+ T_t0.lps_no/already	CD4+ T	t0.lps	TSPYL2
									0.2947970329972547	1.7610941692157658e-10	CD4+ T_t0.rpmi_no/already	CD4+ T	t0.rpmi	GLIPR1			0.3019301375758894	4.516136438435999e-5	CD4+ T_t0.lps_no/already	CD4+ T	t0.lps	ICOS
									0.26179311962685553	1.795217333044316e-10	CD4+ T_t0.rpmi_no/already	CD4+ T	t0.rpmi	NPIPB5			0.2544667062584903	6.761150283027164e-5	CD4+ T_t0.lps_no/already	CD4+ T	t0.lps	CBLB
									0.2832272068368036	2.9861940571977233e-10	CD4+ T_t0.rpmi_no/already	CD4+ T	t0.rpmi	CGGBP1			0.27393127417159757	2.2617114424713163e-4	CD4+ T_t0.lps_no/already	CD4+ T	t0.lps	CCZ1
									0.2562239299354081	4.755835863749448e-10	CD4+ T_t0.rpmi_no/already	CD4+ T	t0.rpmi	OIP5-AS1			0.25148936739828043	2.7005295328156703e-4	CD4+ T_t0.lps_no/already	CD4+ T	t0.lps	ATP2B1
									0.2916232541834052	8.171364183752209e-10	CD4+ T_t0.rpmi_no/already	CD4+ T	t0.rpmi	TRIP12			-0.8484127364986005	8.568842322515487e-208	CD8+ T_t0.lps_no/already	CD8+ T	t0.lps	XIST
									0.3579341868685647	1.1716890865058698e-9	CD4+ T_t0.rpmi_no/already	CD4+ T	t0.rpmi	AP000787.1			0.9463905419125522	3.102879043289381e-170	CD8+ T_t0.lps_no/already	CD8+ T	t0.lps	IFITM1
									0.27768370453247293	1.2430471447229958e-9	CD4+ T_t0.rpmi_no/already	CD4+ T	t0.rpmi	TOP2B			1.0458704967851795	8.314409481219536e-156	CD8+ T_t0.lps_no/already	CD8+ T	t0.lps	CXCL8
									0.26938474237997223	1.2926944478113878e-9	CD4+ T_t0.rpmi_no/already	CD4+ T	t0.rpmi	STT3B			0.9200478666591327	2.7349079454709733e-140	CD8+ T_t0.lps_no/already	CD8+ T	t0.lps	DDX3Y
									0.29260921615568036	1.2963163243121106e-9	CD4+ T_t0.rpmi_no/already	CD4+ T	t0.rpmi	CREBZF			-0.45016788899277405	8.947328897962768e-139	CD8+ T_t0.lps_no/already	CD8+ T	t0.lps	UBA52
									0.27833313012507566	1.5743132726224405e-9	CD4+ T_t0.rpmi_no/already	CD4+ T	t0.rpmi	MALT1			-0.406712903066496	5.3452209275977576e-126	CD8+ T_t0.lps_no/already	CD8+ T	t0.lps	FAU
									0.2610529372314141	2.311985646982108e-9	CD4+ T_t0.rpmi_no/already	CD4+ T	t0.rpmi	ZFP36			-0.47918715368345044	9.534123513679251e-107	CD8+ T_t0.lps_no/already	CD8+ T	t0.lps	EEF1G
									0.2945677979617779	2.478829746494406e-9	CD4+ T_t0.rpmi_no/already	CD4+ T	t0.rpmi	CAND1			0.46124486197432457	6.1652165200997274e-105	CD8+ T_t0.lps_no/already	CD8+ T	t0.lps	PTPRC
									0.2582291393175018	3.358563158775437e-9	CD4+ T_t0.rpmi_no/already	CD4+ T	t0.rpmi	RNF149			0.7126956375980396	8.555164835525377e-102	CD8+ T_t0.lps_no/already	CD8+ T	t0.lps	USP9Y
									0.27684562052169315	3.763625811718294e-9	CD4+ T_t0.rpmi_no/already	CD4+ T	t0.rpmi	ATP1A1			-0.5232418497152742	6.636960404237754e-101	CD8+ T_t0.lps_no/already	CD8+ T	t0.lps	NOP53
									0.28122235579274824	4.395052318967962e-9	CD4+ T_t0.rpmi_no/already	CD4+ T	t0.rpmi	PDE3B			-0.35258316708897475	1.5108970447273884e-99	CD8+ T_t0.lps_no/already	CD8+ T	t0.lps	TPT1
									0.29161272894280454	5.609869019072397e-9	CD4+ T_t0.rpmi_no/already	CD4+ T	t0.rpmi	PDE4D			0.698073816049716	2.5671358168543684e-94	CD8+ T_t0.lps_no/already	CD8+ T	t0.lps	PRKY
									0.26645374247843545	6.061232392221341e-9	CD4+ T_t0.rpmi_no/already	CD4+ T	t0.rpmi	CREM			0.6511927414728281	6.586274419501126e-93	CD8+ T_t0.lps_no/already	CD8+ T	t0.lps	EIF1AY
									0.2669630049709768	6.723882632107815e-9	CD4+ T_t0.rpmi_no/already	CD4+ T	t0.rpmi	FTX			-0.3510833358095464	4.745826231729126e-89	CD8+ T_t0.lps_no/already	CD8+ T	t0.lps	TMSB4X
									0.2987293682019523	7.866597403678637e-9	CD4+ T_t0.rpmi_no/already	CD4+ T	t0.rpmi	ZC3H12D			-0.3751990226182791	4.313455403161302e-74	CD8+ T_t0.lps_no/already	CD8+ T	t0.lps	RACK1
									0.2558361084179104	7.898640939810927e-9	CD4+ T_t0.rpmi_no/already	CD4+ T	t0.rpmi	CANX			0.506315429080578	7.815668362929731e-74	CD8+ T_t0.lps_no/already	CD8+ T	t0.lps	NEAT1
									0.3107423511493327	1.529492223912496e-8	CD4+ T_t0.rpmi_no/already	CD4+ T	t0.rpmi	CCNH			0.5105366245472648	3.154062739870699e-70	CD8+ T_t0.lps_no/already	CD8+ T	t0.lps	UTY
									0.2759364917010475	1.7459270340974454e-8	CD4+ T_t0.rpmi_no/already	CD4+ T	t0.rpmi	BRWD1			-0.5329436221611172	8.581872701583156e-70	CD8+ T_t0.lps_no/already	CD8+ T	t0.lps	GAS5
									0.28269062079708607	1.7555006040385624e-8	CD4+ T_t0.rpmi_no/already	CD4+ T	t0.rpmi	PCM1			-0.41440494194463806	2.3906399134459775e-69	CD8+ T_t0.lps_no/already	CD8+ T	t0.lps	EEF1B2
									0.2850528696321565	1.9491969864911388e-8	CD4+ T_t0.rpmi_no/already	CD4+ T	t0.rpmi	LYST			-0.3699291553292574	6.853969062097276e-66	CD8+ T_t0.lps_no/already	CD8+ T	t0.lps	PFDN5
									0.2697534766552825	2.1865539143008762e-8	CD4+ T_t0.rpmi_no/already	CD4+ T	t0.rpmi	SPTAN1			-0.5824697100227532	1.9208598317321952e-61	CD8+ T_t0.lps_no/already	CD8+ T	t0.lps	LRRC75A
									0.34555323061644994	2.3758095576577296e-8	CD4+ T_t0.rpmi_no/already	CD4+ T	t0.rpmi	PIK3R1			0.3808789703963278	5.223761420568026e-61	CD8+ T_t0.lps_no/already	CD8+ T	t0.lps	CLEC2D
									0.2769462715669053	2.602685056350097e-8	CD4+ T_t0.rpmi_no/already	CD4+ T	t0.rpmi	MECP2			-0.3163073135983856	8.323437274963512e-59	CD8+ T_t0.lps_no/already	CD8+ T	t0.lps	NACA
									0.25372245489858014	2.7735027408692664e-8	CD4+ T_t0.rpmi_no/already	CD4+ T	t0.rpmi	AGO2			-0.2910961548222488	2.9330139439692495e-57	CD8+ T_t0.lps_no/already	CD8+ T	t0.lps	HLA-C
									0.33987223265695365	3.48301826186736e-8	CD4+ T_t0.rpmi_no/already	CD4+ T	t0.rpmi	ZNF506			0.6537776948665674	1.1482508787882708e-55	CD8+ T_t0.lps_no/already	CD8+ T	t0.lps	IL1B
									0.33188492472818343	3.943839679981134e-8	CD4+ T_t0.rpmi_no/already	CD4+ T	t0.rpmi	ATXN1			-0.4910614721321318	5.683852693419259e-50	CD8+ T_t0.lps_no/already	CD8+ T	t0.lps	NME2
									0.2916881593573444	4.250797489142819e-8	CD4+ T_t0.rpmi_no/already	CD4+ T	t0.rpmi	TLE4			-0.6352056986905781	1.0342232721747343e-47	CD8+ T_t0.lps_no/already	CD8+ T	t0.lps	LTB
									0.31318476886563595	6.025491626067925e-8	CD4+ T_t0.rpmi_no/already	CD4+ T	t0.rpmi	TMEM245			-0.31370609016293427	5.201118300081725e-46	CD8+ T_t0.lps_no/already	CD8+ T	t0.lps	COX4I1
									0.25011939016888285	7.223440510129766e-8	CD4+ T_t0.rpmi_no/already	CD4+ T	t0.rpmi	ZMYM6			-0.38201746040961293	2.1654663759853617e-44	CD8+ T_t0.lps_no/already	CD8+ T	t0.lps	ISG15
									0.28295538677761756	7.447696926589474e-8	CD4+ T_t0.rpmi_no/already	CD4+ T	t0.rpmi	BMI1			-0.3570746282332973	7.371557158820545e-44	CD8+ T_t0.lps_no/already	CD8+ T	t0.lps	IFI6
									0.26475361420558996	9.304239570072657e-8	CD4+ T_t0.rpmi_no/already	CD4+ T	t0.rpmi	GABARAPL1			0.6043233303535366	1.0701293877950178e-43	CD8+ T_t0.lps_no/already	CD8+ T	t0.lps	MTRNR2L8
									0.2630608221300029	1.0388735985307502e-7	CD4+ T_t0.rpmi_no/already	CD4+ T	t0.rpmi	CSGALNACT2			0.5509642949869409	7.040627035832361e-43	CD8+ T_t0.lps_no/already	CD8+ T	t0.lps	CCL3
									0.31149443512212827	1.435248166168032e-7	CD4+ T_t0.rpmi_no/already	CD4+ T	t0.rpmi	SLC2A3			-0.32458182062712915	1.842504060261251e-42	CD8+ T_t0.lps_no/already	CD8+ T	t0.lps	EIF4A1
									0.2660974675263241	1.5295595865256124e-7	CD4+ T_t0.rpmi_no/already	CD4+ T	t0.rpmi	SPAG9			-0.2918926227461145	2.9836717992509225e-41	CD8+ T_t0.lps_no/already	CD8+ T	t0.lps	ATP5F1E
									0.2512082320086231	1.7088822460337244e-7	CD4+ T_t0.rpmi_no/already	CD4+ T	t0.rpmi	EZR			-0.31792263674793997	1.2613066252274168e-40	CD8+ T_t0.lps_no/already	CD8+ T	t0.lps	DRAP1
									0.26413349935354646	2.4693225176736157e-7	CD4+ T_t0.rpmi_no/already	CD4+ T	t0.rpmi	SQSTM1			-0.4166021040535546	3.0984612443713625e-40	CD8+ T_t0.lps_no/already	CD8+ T	t0.lps	APRT
									0.2542191410979642	3.3650175997088754e-7	CD4+ T_t0.rpmi_no/already	CD4+ T	t0.rpmi	LPXN			-0.3486988069964303	4.2041523438839274e-40	CD8+ T_t0.lps_no/already	CD8+ T	t0.lps	TOMM6
									0.3770712050477125	3.367020990194247e-7	CD4+ T_t0.rpmi_no/already	CD4+ T	t0.rpmi	SESN3			-0.4306186032042576	9.240056237561684e-40	CD8+ T_t0.lps_no/already	CD8+ T	t0.lps	GIMAP7
									0.25588356623819286	3.4734437668645687e-7	CD4+ T_t0.rpmi_no/already	CD4+ T	t0.rpmi	BRD1			-0.4616481720157677	1.0548515288719594e-38	CD8+ T_t0.lps_no/already	CD8+ T	t0.lps	C1orf56
									0.25776435014614035	4.2085904118780096e-7	CD4+ T_t0.rpmi_no/already	CD4+ T	t0.rpmi	AL133330.1			-0.27187067567349654	1.2766373709203828e-38	CD8+ T_t0.lps_no/already	CD8+ T	t0.lps	PPIA
									0.2644442485963838	4.422767614828834e-7	CD4+ T_t0.rpmi_no/already	CD4+ T	t0.rpmi	PDCD6IP			-0.43156486610775113	4.2502500580062597e-38	CD8+ T_t0.lps_no/already	CD8+ T	t0.lps	S1PR4
									0.25888499794871334	4.489021017514199e-7	CD4+ T_t0.rpmi_no/already	CD4+ T	t0.rpmi	DDIT4			-0.33311177535322134	1.1244360957547743e-37	CD8+ T_t0.lps_no/already	CD8+ T	t0.lps	TMSB10
									0.25118966125278175	4.726457525184724e-7	CD4+ T_t0.rpmi_no/already	CD4+ T	t0.rpmi	CNOT6L			-0.3645001245624604	1.6559130535242415e-37	CD8+ T_t0.lps_no/already	CD8+ T	t0.lps	CXCR4
									0.2647403503989243	4.862158199904875e-7	CD4+ T_t0.rpmi_no/already	CD4+ T	t0.rpmi	HIPK3			0.5357828784994318	2.1507636957031397e-37	CD8+ T_t0.lps_no/already	CD8+ T	t0.lps	POLR2J3
									0.2861133469611219	6.879812266728657e-7	CD4+ T_t0.rpmi_no/already	CD4+ T	t0.rpmi	RBM5			-0.43125214096400977	4.527995319092372e-37	CD8+ T_t0.lps_no/already	CD8+ T	t0.lps	SNHG32
									0.25628668258423737	1.3032336939091503e-6	CD4+ T_t0.rpmi_no/already	CD4+ T	t0.rpmi	AKT3			-0.35212281715450455	1.725791815977714e-36	CD8+ T_t0.lps_no/already	CD8+ T	t0.lps	RBX1
									0.2503503163458197	2.000127820169138e-6	CD4+ T_t0.rpmi_no/already	CD4+ T	t0.rpmi	PBX4			-0.44414511680264424	1.9631523232036334e-36	CD8+ T_t0.lps_no/already	CD8+ T	t0.lps	RALA
									0.2538056807785867	2.1444355611947675e-6	CD4+ T_t0.rpmi_no/already	CD4+ T	t0.rpmi	SPTBN1			-0.32688893463532587	2.4030482426427392e-36	CD8+ T_t0.lps_no/already	CD8+ T	t0.lps	PSME2
									0.2611049294396617	2.287180040959286e-6	CD4+ T_t0.rpmi_no/already	CD4+ T	t0.rpmi	NFE2L2			0.6341557590821383	3.244853656733898e-36	CD8+ T_t0.lps_no/already	CD8+ T	t0.lps	CCL4
									0.26504209329044703	2.8506357349811857e-6	CD4+ T_t0.rpmi_no/already	CD4+ T	t0.rpmi	BACH1			-0.31273635987877224	2.0685869556723412e-35	CD8+ T_t0.lps_no/already	CD8+ T	t0.lps	OST4
									0.26479701413682855	3.2937318989914527e-6	CD4+ T_t0.rpmi_no/already	CD4+ T	t0.rpmi	ZNF292			0.533165062763417	2.0900467698242616e-34	CD8+ T_t0.lps_no/already	CD8+ T	t0.lps	BIRC3
									0.2846254328152663	4.6125730606075155e-6	CD4+ T_t0.rpmi_no/already	CD4+ T	t0.rpmi	TMED5			-0.2838663111532638	2.5077621878258835e-33	CD8+ T_t0.lps_no/already	CD8+ T	t0.lps	TOMM7
									0.26745541403930106	7.547233959824095e-6	CD4+ T_t0.rpmi_no/already	CD4+ T	t0.rpmi	ZBTB1			-0.4295398246973394	3.784835895827652e-33	CD8+ T_t0.lps_no/already	CD8+ T	t0.lps	GTF3A
									0.2506628007823666	7.63676918583436e-6	CD4+ T_t0.rpmi_no/already	CD4+ T	t0.rpmi	TAOK1			-0.37854783212108223	5.472594622863589e-33	CD8+ T_t0.lps_no/already	CD8+ T	t0.lps	NHP2
									0.2658094124041298	8.744122385519475e-6	CD4+ T_t0.rpmi_no/already	CD4+ T	t0.rpmi	ZC3H7A			-0.30779695347768854	9.49070419334587e-33	CD8+ T_t0.lps_no/already	CD8+ T	t0.lps	MIF
									0.26072059953395244	9.776701721324583e-6	CD4+ T_t0.rpmi_no/already	CD4+ T	t0.rpmi	GLUD1			0.3941907312434876	4.555763190428408e-32	CD8+ T_t0.lps_no/already	CD8+ T	t0.lps	STAT3
									0.25196536298194183	1.864114028931284e-5	CD4+ T_t0.rpmi_no/already	CD4+ T	t0.rpmi	SLC39A10			-0.3584473063777851	7.278709866180559e-32	CD8+ T_t0.lps_no/already	CD8+ T	t0.lps	SF3B5
									0.25575279224161485	7.270966439275389e-5	CD4+ T_t0.rpmi_no/already	CD4+ T	t0.rpmi	RAB30-DT			-0.32030197099507074	1.4888136231658547e-31	CD8+ T_t0.lps_no/already	CD8+ T	t0.lps	CALM1
									0.25697824463037033	1.0719892124864516e-4	CD4+ T_t0.rpmi_no/already	CD4+ T	t0.rpmi	RBMS1			0.48163901112242574	4.035478696021779e-31	CD8+ T_t0.lps_no/already	CD8+ T	t0.lps	CCL3L1
									0.2657563590740105	1.2477827524834826e-4	CD4+ T_t0.rpmi_no/already	CD4+ T	t0.rpmi	UBR5			0.3192887191663565	4.38716107447315e-31	CD8+ T_t0.lps_no/already	CD8+ T	t0.lps	ADAR
									0.26216559586954824	2.555794627071166e-4	CD4+ T_t0.rpmi_no/already	CD4+ T	t0.rpmi	PRNP			-0.36206691054820794	5.716598854181204e-31	CD8+ T_t0.lps_no/already	CD8+ T	t0.lps	PDCD5
									0.2606027732047991	2.7111206242555106e-4	CD4+ T_t0.rpmi_no/already	CD4+ T	t0.rpmi	STK24			-0.3268307324742876	6.471258043419682e-31	CD8+ T_t0.lps_no/already	CD8+ T	t0.lps	SSR4
									0.2578407041073377	2.9573769784536994e-4	CD4+ T_t0.rpmi_no/already	CD4+ T	t0.rpmi	AHR			-0.6059119169993399	1.6711944257565773e-30	CD8+ T_t0.lps_no/already	CD8+ T	t0.lps	KLF2
									0.28500838450121546	3.47794941291892e-4	CD4+ T_t0.rpmi_no/already	CD4+ T	t0.rpmi	TSPYL2			-0.34584758264614823	2.040044349502569e-30	CD8+ T_t0.lps_no/already	CD8+ T	t0.lps	EIF1AX
									0.2699062028096112	5.766011522406017e-4	CD4+ T_t0.rpmi_no/already	CD4+ T	t0.rpmi	MARCH6			-0.2668076733944833	2.3782470449774243e-30	CD8+ T_t0.lps_no/already	CD8+ T	t0.lps	SERF2
									0.27061669882257844	5.981403864051953e-4	CD4+ T_t0.rpmi_no/already	CD4+ T	t0.rpmi	CBLB			-0.3615133815955587	2.526679089983472e-30	CD8+ T_t0.lps_no/already	CD8+ T	t0.lps	PCED1B-AS1
									0.26426583939044135	7.814209947323444e-4	CD4+ T_t0.rpmi_no/already	CD4+ T	t0.rpmi	RNF19A			0.49873925607493375	2.5802633215303214e-30	CD8+ T_t0.lps_no/already	CD8+ T	t0.lps	TGFB1
									-0.8746981389888657	3.9706822322553775e-207	CD8+ T_t0.rpmi_no/already	CD8+ T	t0.rpmi	XIST			-0.3473072548007019	1.0365444917725109e-29	CD8+ T_t0.lps_no/already	CD8+ T	t0.lps	TRADD
									-0.5616190102282861	7.3341805209849505e-199	CD8+ T_t0.rpmi_no/already	CD8+ T	t0.rpmi	UBA52			-0.27615914731883207	3.0565956632687886e-29	CD8+ T_t0.lps_no/already	CD8+ T	t0.lps	SERBP1
									-0.5258955430626893	2.7019543711940952e-192	CD8+ T_t0.rpmi_no/already	CD8+ T	t0.rpmi	FAU			-0.2813344142217895	3.2816103066565186e-29	CD8+ T_t0.lps_no/already	CD8+ T	t0.lps	EIF3K
									-0.45425178214898754	1.4237595847209376e-150	CD8+ T_t0.rpmi_no/already	CD8+ T	t0.rpmi	TMSB4X			-0.2766074569194963	3.508299165159252e-29	CD8+ T_t0.lps_no/already	CD8+ T	t0.lps	COX7C
									-0.7351524723131075	7.733843116414214e-121	CD8+ T_t0.rpmi_no/already	CD8+ T	t0.rpmi	GAS5			-0.47947101269733805	4.3560972345401023e-29	CD8+ T_t0.lps_no/already	CD8+ T	t0.lps	IFITM2
									0.9332732056118429	3.145951413689561e-105	CD8+ T_t0.rpmi_no/already	CD8+ T	t0.rpmi	DDX3Y			-0.33273366053774067	2.170649685654669e-28	CD8+ T_t0.lps_no/already	CD8+ T	t0.lps	MZT2B
									0.5066965976109898	1.5639670731623946e-103	CD8+ T_t0.rpmi_no/already	CD8+ T	t0.rpmi	PTPRC			0.3075414659039608	9.549050648355347e-28	CD8+ T_t0.lps_no/already	CD8+ T	t0.lps	PPP2R5C
									-0.3801153292894046	3.353248927953735e-103	CD8+ T_t0.rpmi_no/already	CD8+ T	t0.rpmi	TPT1			-0.41420589035297284	1.361614591195658e-27	CD8+ T_t0.lps_no/already	CD8+ T	t0.lps	IFITM3
									-0.5047582679071825	2.4159184943673726e-101	CD8+ T_t0.rpmi_no/already	CD8+ T	t0.rpmi	EEF1G			-0.35700148160701195	1.650373336038706e-27	CD8+ T_t0.lps_no/already	CD8+ T	t0.lps	HAPLN3
									-0.5135895560198289	5.363424079536998e-97	CD8+ T_t0.rpmi_no/already	CD8+ T	t0.rpmi	NOP53			-0.3182995467255112	1.6907329571847106e-27	CD8+ T_t0.lps_no/already	CD8+ T	t0.lps	HLA-F
									0.9437565001643099	3.414240340888734e-92	CD8+ T_t0.rpmi_no/already	CD8+ T	t0.rpmi	CXCL8			-0.3148686628504067	2.5553196276698506e-27	CD8+ T_t0.lps_no/already	CD8+ T	t0.lps	UXT
									-0.4017624704215881	5.937564668305091e-79	CD8+ T_t0.rpmi_no/already	CD8+ T	t0.rpmi	PFDN5			-0.33960527074769775	4.2223905664273086e-27	CD8+ T_t0.lps_no/already	CD8+ T	t0.lps	EIF5B
									-0.6583690931170483	3.984813770398375e-76	CD8+ T_t0.rpmi_no/already	CD8+ T	t0.rpmi	C1orf56			0.49551205376543983	5.1023124631334054e-27	CD8+ T_t0.lps_no/already	CD8+ T	t0.lps	RORA
									0.7616703777732212	1.952714730672494e-75	CD8+ T_t0.rpmi_no/already	CD8+ T	t0.rpmi	PRKY			-0.3512943152029071	1.422233012174682e-26	CD8+ T_t0.lps_no/already	CD8+ T	t0.lps	SRM
									0.6758043587166104	4.3266242136731214e-73	CD8+ T_t0.rpmi_no/already	CD8+ T	t0.rpmi	USP9Y			0.42736356288956756	1.9209498972157753e-26	CD8+ T_t0.lps_no/already	CD8+ T	t0.lps	ANXA1
									0.6671029184072177	1.1202898814220357e-71	CD8+ T_t0.rpmi_no/already	CD8+ T	t0.rpmi	EIF1AY			-0.33441392994395236	2.3008512185016984e-26	CD8+ T_t0.lps_no/already	CD8+ T	t0.lps	DDT
									-0.6573585233744823	1.586186771975643e-65	CD8+ T_t0.rpmi_no/already	CD8+ T	t0.rpmi	LRRC75A			-0.27592601062443256	2.78638672116849e-26	CD8+ T_t0.lps_no/already	CD8+ T	t0.lps	UBXN1
									-0.41966568907867075	1.554274495545619e-64	CD8+ T_t0.rpmi_no/already	CD8+ T	t0.rpmi	OST4			-0.30447860650894	3.305171565667118e-26	CD8+ T_t0.lps_no/already	CD8+ T	t0.lps	COX6B1
									0.5958039810418698	3.264225726170924e-64	CD8+ T_t0.rpmi_no/already	CD8+ T	t0.rpmi	UTY			-0.30612636480812183	5.706055083212125e-26	CD8+ T_t0.lps_no/already	CD8+ T	t0.lps	EIF3D
									-0.39454602335182587	1.800349415421105e-59	CD8+ T_t0.rpmi_no/already	CD8+ T	t0.rpmi	COX7C			-0.2736809139293639	6.540317575343463e-26	CD8+ T_t0.lps_no/already	CD8+ T	t0.lps	HSP90AB1
									-0.3815520124421852	4.3094903016936595e-58	CD8+ T_t0.rpmi_no/already	CD8+ T	t0.rpmi	TOMM7			-0.26948729327157217	1.6871319098115157e-25	CD8+ T_t0.lps_no/already	CD8+ T	t0.lps	NDUFA13
									-0.406595802438968	3.4599517308288465e-57	CD8+ T_t0.rpmi_no/already	CD8+ T	t0.rpmi	EEF1B2			-0.3213128361700568	2.4755667544210136e-25	CD8+ T_t0.lps_no/already	CD8+ T	t0.lps	BANF1
									-0.34673002601448477	3.259599520442362e-55	CD8+ T_t0.rpmi_no/already	CD8+ T	t0.rpmi	RACK1			-0.2622080990190847	5.204127797339233e-25	CD8+ T_t0.lps_no/already	CD8+ T	t0.lps	SLC25A6
									-0.49199622805284626	2.8235039643247583e-53	CD8+ T_t0.rpmi_no/already	CD8+ T	t0.rpmi	TMSB10			0.35885638916621865	5.627023709289812e-25	CD8+ T_t0.lps_no/already	CD8+ T	t0.lps	CCL4L2
									-0.3112967722293112	3.11173287406344e-51	CD8+ T_t0.rpmi_no/already	CD8+ T	t0.rpmi	NACA			0.42435660609526726	7.819749255157701e-25	CD8+ T_t0.lps_no/already	CD8+ T	t0.lps	MIAT
									-0.31886482417426354	6.589824172995191e-51	CD8+ T_t0.rpmi_no/already	CD8+ T	t0.rpmi	ATP5F1E			-0.29050343220861974	8.633959847066623e-25	CD8+ T_t0.lps_no/already	CD8+ T	t0.lps	C19orf53
									-0.49870912544453194	1.1204749228745258e-49	CD8+ T_t0.rpmi_no/already	CD8+ T	t0.rpmi	SNHG32			-0.44013378920935	1.463860449017655e-24	CD8+ T_t0.lps_no/already	CD8+ T	t0.lps	PASK
									-0.3348459955455638	7.308133895225887e-49	CD8+ T_t0.rpmi_no/already	CD8+ T	t0.rpmi	TMA7			-0.27912773536943813	4.01307547765294e-24	CD8+ T_t0.lps_no/already	CD8+ T	t0.lps	NDUFB8
									-0.6066651014826743	7.914295396245569e-48	CD8+ T_t0.rpmi_no/already	CD8+ T	t0.rpmi	MX1			-0.3047234041687681	5.901867393609146e-24	CD8+ T_t0.lps_no/already	CD8+ T	t0.lps	C1QBP
									-0.6629432485438951	1.7255063328389974e-47	CD8+ T_t0.rpmi_no/already	CD8+ T	t0.rpmi	LTB			0.5795103714249872	9.05308004894756e-24	CD8+ T_t0.lps_no/already	CD8+ T	t0.lps	ZEB2
									-0.4233941756705146	1.064061935010769e-46	CD8+ T_t0.rpmi_no/already	CD8+ T	t0.rpmi	MZT2B			-0.27540286379824064	2.018267211210566e-23	CD8+ T_t0.lps_no/already	CD8+ T	t0.lps	EIF3G
									-0.3299987468183181	9.629388199067908e-46	CD8+ T_t0.rpmi_no/already	CD8+ T	t0.rpmi	SERF2			0.6647164087010067	2.2155427794667028e-23	CD8+ T_t0.lps_no/already	CD8+ T	t0.lps	GNLY
									-0.3330025266925314	1.202725838471281e-45	CD8+ T_t0.rpmi_no/already	CD8+ T	t0.rpmi	ATP5MG			-0.3718573701387342	2.673933254539521e-23	CD8+ T_t0.lps_no/already	CD8+ T	t0.lps	TRBC2
									-0.4820447614087615	5.99943018870527e-44	CD8+ T_t0.rpmi_no/already	CD8+ T	t0.rpmi	NME2			-0.3102642111848869	1.0329594254012138e-22	CD8+ T_t0.lps_no/already	CD8+ T	t0.lps	NME1
									0.7301241497213363	2.7711970708451866e-43	CD8+ T_t0.rpmi_no/already	CD8+ T	t0.rpmi	IL1B			0.3586631939516014	2.3807080797938454e-22	CD8+ T_t0.lps_no/already	CD8+ T	t0.lps	IDS
									-0.35271828089857316	1.2554191094928986e-42	CD8+ T_t0.rpmi_no/already	CD8+ T	t0.rpmi	SNHG6			0.43241514955380933	4.37798558758342e-22	CD8+ T_t0.lps_no/already	CD8+ T	t0.lps	ATP1A1
									-0.2989399738613292	3.5680416939633805e-42	CD8+ T_t0.rpmi_no/already	CD8+ T	t0.rpmi	COX4I1			0.4377835883591328	5.383850532225506e-22	CD8+ T_t0.lps_no/already	CD8+ T	t0.lps	AC016831.5
									-0.3914135558023233	5.989581634497686e-42	CD8+ T_t0.rpmi_no/already	CD8+ T	t0.rpmi	TOMM6			-0.3319413961977222	8.003042379623922e-22	CD8+ T_t0.lps_no/already	CD8+ T	t0.lps	NUCB2
									-0.41486733326064074	1.898595281507171e-40	CD8+ T_t0.rpmi_no/already	CD8+ T	t0.rpmi	APRT			0.3272130794830277	1.122775503898984e-21	CD8+ T_t0.lps_no/already	CD8+ T	t0.lps	LINC-PINT
									-0.3573490573837317	8.206154776427874e-40	CD8+ T_t0.rpmi_no/already	CD8+ T	t0.rpmi	ZFAS1			-0.29303901251319353	1.2163565097272086e-21	CD8+ T_t0.lps_no/already	CD8+ T	t0.lps	NDUFB7
									-0.35332195469429273	1.1297432336904087e-38	CD8+ T_t0.rpmi_no/already	CD8+ T	t0.rpmi	MIF			-0.2642904797160668	2.572602709454941e-21	CD8+ T_t0.lps_no/already	CD8+ T	t0.lps	PDCD4
									-0.3706790661449513	4.280670551192892e-38	CD8+ T_t0.rpmi_no/already	CD8+ T	t0.rpmi	NDUFA4			0.5179002884301311	2.610480037185917e-21	CD8+ T_t0.lps_no/already	CD8+ T	t0.lps	BICDL1
									-0.31435236440495107	7.355498551130731e-38	CD8+ T_t0.rpmi_no/already	CD8+ T	t0.rpmi	UQCRB			-0.40020624518480474	3.1024904898280027e-21	CD8+ T_t0.lps_no/already	CD8+ T	t0.lps	MT2A
									-0.4625882411112201	1.0150669629413416e-37	CD8+ T_t0.rpmi_no/already	CD8+ T	t0.rpmi	IFITM2			0.3374124273931206	3.3493985916660865e-21	CD8+ T_t0.lps_no/already	CD8+ T	t0.lps	THBS1
									-0.3219959303953148	5.346475178757779e-37	CD8+ T_t0.rpmi_no/already	CD8+ T	t0.rpmi	OAS3			-0.2715886220842405	3.813681031227699e-21	CD8+ T_t0.lps_no/already	CD8+ T	t0.lps	PSMB7
									-0.3651005212841565	1.373625986973436e-36	CD8+ T_t0.rpmi_no/already	CD8+ T	t0.rpmi	RBX1			0.350619367616072	2.70244443577667e-20	CD8+ T_t0.lps_no/already	CD8+ T	t0.lps	CXCL2
									-0.3517805692588212	3.986629908905647e-35	CD8+ T_t0.rpmi_no/already	CD8+ T	t0.rpmi	COX6C			0.531534680368404	3.131817857450986e-20	CD8+ T_t0.lps_no/already	CD8+ T	t0.lps	AHNAK
									-0.3705729029928557	6.064906199895823e-35	CD8+ T_t0.rpmi_no/already	CD8+ T	t0.rpmi	UXT			0.31855049796643553	6.219130877239536e-20	CD8+ T_t0.lps_no/already	CD8+ T	t0.lps	DDX6
									-0.4007459872360868	1.1342922581197398e-34	CD8+ T_t0.rpmi_no/already	CD8+ T	t0.rpmi	GIMAP7			-0.30002813114598936	8.762759926480456e-20	CD8+ T_t0.lps_no/already	CD8+ T	t0.lps	LSM7
									-0.3575806003838702	2.131037744456466e-33	CD8+ T_t0.rpmi_no/already	CD8+ T	t0.rpmi	GMFG			0.34679009366347247	1.0310529417951599e-19	CD8+ T_t0.lps_no/already	CD8+ T	t0.lps	SYNE2
									-0.2961434522921897	2.5772687892679547e-32	CD8+ T_t0.rpmi_no/already	CD8+ T	t0.rpmi	LENG9			-0.28423709111800877	1.997486189005358e-19	CD8+ T_t0.lps_no/already	CD8+ T	t0.lps	ANP32B
									-0.4221484043303191	4.4646993849112643e-32	CD8+ T_t0.rpmi_no/already	CD8+ T	t0.rpmi	IFIT1			-0.25180299278941454	2.9220358404511286e-19	CD8+ T_t0.lps_no/already	CD8+ T	t0.lps	TRMT112
									-0.31975834067116526	7.742684247068337e-32	CD8+ T_t0.rpmi_no/already	CD8+ T	t0.rpmi	TRMT112			-0.29627226167647214	3.3421787516028856e-19	CD8+ T_t0.lps_no/already	CD8+ T	t0.lps	GMFG
									-0.3035625979484462	1.5157103146864584e-31	CD8+ T_t0.rpmi_no/already	CD8+ T	t0.rpmi	ELOB			-0.28676760846494487	4.1719667354236653e-19	CD8+ T_t0.lps_no/already	CD8+ T	t0.lps	NSA2
									-0.3970558657478549	1.9346847361266846e-31	CD8+ T_t0.rpmi_no/already	CD8+ T	t0.rpmi	NUCB2			-0.2730458697502942	7.118143936462322e-19	CD8+ T_t0.lps_no/already	CD8+ T	t0.lps	DCTPP1
									-0.3254965645949026	4.7660214293583055e-31	CD8+ T_t0.rpmi_no/already	CD8+ T	t0.rpmi	UQCRH			-0.26315336787568167	8.881640930975134e-19	CD8+ T_t0.lps_no/already	CD8+ T	t0.lps	PIK3IP1
									-0.29788212084828247	7.380969971927028e-31	CD8+ T_t0.rpmi_no/already	CD8+ T	t0.rpmi	CD3D			-0.3145234220491633	1.613360095826333e-18	CD8+ T_t0.lps_no/already	CD8+ T	t0.lps	PLAC8
									-0.37923553439901303	1.102722729004692e-30	CD8+ T_t0.rpmi_no/already	CD8+ T	t0.rpmi	PCED1B-AS1			0.4942870814213405	1.7091465292602471e-18	CD8+ T_t0.lps_no/already	CD8+ T	t0.lps	ZBP1
									-0.33146531629964704	1.552315462551965e-30	CD8+ T_t0.rpmi_no/already	CD8+ T	t0.rpmi	C19orf53			0.3886619300218208	2.722267487301392e-18	CD8+ T_t0.lps_no/already	CD8+ T	t0.lps	RESF1
									-0.2719665550466863	2.5636156219434578e-30	CD8+ T_t0.rpmi_no/already	CD8+ T	t0.rpmi	CALM1			-0.26582471022128473	4.930134536553728e-18	CD8+ T_t0.lps_no/already	CD8+ T	t0.lps	PEBP1
									-0.551875592290038	5.1576532003776046e-30	CD8+ T_t0.rpmi_no/already	CD8+ T	t0.rpmi	IFI6			-0.2539227477726984	5.323974306887713e-18	CD8+ T_t0.lps_no/already	CD8+ T	t0.lps	FAM174C
									-0.4692885228384258	5.7672380137801627e-30	CD8+ T_t0.rpmi_no/already	CD8+ T	t0.rpmi	LY6E			0.2684105087722992	5.871182943561677e-18	CD8+ T_t0.lps_no/already	CD8+ T	t0.lps	LDHA
									-0.37020944656571286	5.857652482764019e-30	CD8+ T_t0.rpmi_no/already	CD8+ T	t0.rpmi	SMDT1			-0.26095193071750733	7.452079590698044e-18	CD8+ T_t0.lps_no/already	CD8+ T	t0.lps	TSTA3
									-0.4627513894641069	6.763315776960241e-30	CD8+ T_t0.rpmi_no/already	CD8+ T	t0.rpmi	PASK			-0.27093414924467574	7.5882773513211335e-18	CD8+ T_t0.lps_no/already	CD8+ T	t0.lps	TMEM160
									-0.4181194439017956	8.295051604561821e-30	CD8+ T_t0.rpmi_no/already	CD8+ T	t0.rpmi	RSAD2			-0.28901695542814165	8.186131996479954e-18	CD8+ T_t0.lps_no/already	CD8+ T	t0.lps	TIMM13
									-0.312196595045223	9.498778577454439e-30	CD8+ T_t0.rpmi_no/already	CD8+ T	t0.rpmi	COX6B1			-0.2660524595980476	8.41431176467407e-18	CD8+ T_t0.lps_no/already	CD8+ T	t0.lps	NOL7
									0.454294612343181	2.3886296426462297e-29	CD8+ T_t0.rpmi_no/already	CD8+ T	t0.rpmi	POLR2J3			-0.25972447094507833	1.1281650910560978e-17	CD8+ T_t0.lps_no/already	CD8+ T	t0.lps	DNPH1
									-0.33647106388982073	6.235109617315838e-29	CD8+ T_t0.rpmi_no/already	CD8+ T	t0.rpmi	EIF1AX			0.4356255850062769	1.752833184179813e-17	CD8+ T_t0.lps_no/already	CD8+ T	t0.lps	SAMSN1
									-0.29212677250207264	9.944823319507913e-29	CD8+ T_t0.rpmi_no/already	CD8+ T	t0.rpmi	NDUFA13			-0.2615272856268305	1.803689302183531e-17	CD8+ T_t0.lps_no/already	CD8+ T	t0.lps	PSMB4
									-0.6273969976851999	1.026366846504608e-28	CD8+ T_t0.rpmi_no/already	CD8+ T	t0.rpmi	ISG15			-0.2522907916828723	2.924926352992298e-17	CD8+ T_t0.lps_no/already	CD8+ T	t0.lps	PHB
									-0.3444625771613694	1.366796523336584e-28	CD8+ T_t0.rpmi_no/already	CD8+ T	t0.rpmi	S1PR4			-0.268156136651712	4.2614863908036157e-17	CD8+ T_t0.lps_no/already	CD8+ T	t0.lps	FBL
									-0.310321364675918	2.3007270302836335e-28	CD8+ T_t0.rpmi_no/already	CD8+ T	t0.rpmi	CXCR4			0.37651696944374824	4.987358445822402e-17	CD8+ T_t0.lps_no/already	CD8+ T	t0.lps	CD96
									-0.3450868917933261	2.669087221883186e-28	CD8+ T_t0.rpmi_no/already	CD8+ T	t0.rpmi	DDT			-0.27430021589571807	5.438238723393201e-17	CD8+ T_t0.lps_no/already	CD8+ T	t0.lps	MRTO4
									-0.33902692407396295	3.3223548414702385e-28	CD8+ T_t0.rpmi_no/already	CD8+ T	t0.rpmi	DRAP1			0.39303988855726657	6.787385664694504e-17	CD8+ T_t0.lps_no/already	CD8+ T	t0.lps	LINC00513
									0.5695521599771285	3.460070492923447e-28	CD8+ T_t0.rpmi_no/already	CD8+ T	t0.rpmi	MTRNR2L8			-0.292122028236121	1.0730326390739886e-16	CD8+ T_t0.lps_no/already	CD8+ T	t0.lps	NUCKS1
									-0.27885872411884227	3.7592455772740423e-28	CD8+ T_t0.rpmi_no/already	CD8+ T	t0.rpmi	SLC25A6			-0.25326406374956134	1.6422364981806582e-16	CD8+ T_t0.lps_no/already	CD8+ T	t0.lps	COX8A
									-0.3710441175721193	4.614755400480127e-28	CD8+ T_t0.rpmi_no/already	CD8+ T	t0.rpmi	EPSTI1			-0.25734291265642895	2.715531661178305e-16	CD8+ T_t0.lps_no/already	CD8+ T	t0.lps	METTL26
									-0.33320739757994966	1.1112843148957548e-27	CD8+ T_t0.rpmi_no/already	CD8+ T	t0.rpmi	HLA-F			-0.2589703045105929	2.994572500492671e-16	CD8+ T_t0.lps_no/already	CD8+ T	t0.lps	C12orf57
									-0.3434804247618026	3.2077759881141554e-27	CD8+ T_t0.rpmi_no/already	CD8+ T	t0.rpmi	EPB41L4A-AS1			0.34277464195888063	3.354921259195348e-16	CD8+ T_t0.lps_no/already	CD8+ T	t0.lps	GLS
									-0.3530084878609805	3.7978249468147296e-27	CD8+ T_t0.rpmi_no/already	CD8+ T	t0.rpmi	NUCKS1			0.34845045564048327	4.343362703277744e-16	CD8+ T_t0.lps_no/already	CD8+ T	t0.lps	ZFP36
									0.5869098960664016	4.612357971213407e-27	CD8+ T_t0.rpmi_no/already	CD8+ T	t0.rpmi	CCL4			0.3820449405356401	1.1243256125218622e-15	CD8+ T_t0.lps_no/already	CD8+ T	t0.lps	STAT4
									-0.31583105322624894	1.1314724939690518e-26	CD8+ T_t0.rpmi_no/already	CD8+ T	t0.rpmi	NDUFB4			-0.29838145853263254	1.9543620041902857e-15	CD8+ T_t0.lps_no/already	CD8+ T	t0.lps	CALM3
									-0.3761791835228059	2.9223200041010374e-26	CD8+ T_t0.rpmi_no/already	CD8+ T	t0.rpmi	GTF3A			0.32695413217985303	3.1757422471631826e-15	CD8+ T_t0.lps_no/already	CD8+ T	t0.lps	LITAF
									0.3186818016228794	3.886499831072128e-26	CD8+ T_t0.rpmi_no/already	CD8+ T	t0.rpmi	HNRNPU			-0.2886145674195366	4.070145972819701e-15	CD8+ T_t0.lps_no/already	CD8+ T	t0.lps	LEF1
									-0.2976675165446028	4.5408591554101377e-26	CD8+ T_t0.rpmi_no/already	CD8+ T	t0.rpmi	SSR4			-0.2765646634561951	4.156746178636657e-15	CD8+ T_t0.lps_no/already	CD8+ T	t0.lps	NDUFA2
									-0.3106822434726286	6.499799504307751e-26	CD8+ T_t0.rpmi_no/already	CD8+ T	t0.rpmi	COX8A			0.3941195600735454	5.831006729950946e-15	CD8+ T_t0.lps_no/already	CD8+ T	t0.lps	SYTL3
									0.4609787775011577	6.986219479963069e-26	CD8+ T_t0.rpmi_no/already	CD8+ T	t0.rpmi	CCL3L1			0.3231795587895201	7.782241416776015e-15	CD8+ T_t0.lps_no/already	CD8+ T	t0.lps	JMJD1C
									-0.2975041144363139	1.6879234170931916e-25	CD8+ T_t0.rpmi_no/already	CD8+ T	t0.rpmi	PHKG1			0.32635609659291487	9.522070820153337e-15	CD8+ T_t0.lps_no/already	CD8+ T	t0.lps	NPIPB5
									-0.44088827016482846	1.76449376997517e-25	CD8+ T_t0.rpmi_no/already	CD8+ T	t0.rpmi	KLF2			0.3878692270974189	1.1822897667545596e-14	CD8+ T_t0.lps_no/already	CD8+ T	t0.lps	SAMD3
									-0.31866483438868864	1.8881998892790569e-25	CD8+ T_t0.rpmi_no/already	CD8+ T	t0.rpmi	KRTCAP2			-0.2536610419077774	1.800667322667444e-14	CD8+ T_t0.lps_no/already	CD8+ T	t0.lps	UQCR10
									0.5450929186149296	2.2197340066584737e-25	CD8+ T_t0.rpmi_no/already	CD8+ T	t0.rpmi	BICDL1			0.35745551307293044	2.4922870067268366e-14	CD8+ T_t0.lps_no/already	CD8+ T	t0.lps	SMG1
									-0.2782984113553746	3.4641107044618333e-25	CD8+ T_t0.rpmi_no/already	CD8+ T	t0.rpmi	SNHG8			0.3302071801323718	3.1564306125349683e-14	CD8+ T_t0.lps_no/already	CD8+ T	t0.lps	IFIH1
									-0.2896877178895205	4.189328435348867e-25	CD8+ T_t0.rpmi_no/already	CD8+ T	t0.rpmi	GNG5			0.2962950086743934	3.5710143019667936e-14	CD8+ T_t0.lps_no/already	CD8+ T	t0.lps	ZNF207
									-0.2994484329416198	6.3953371004468195e-25	CD8+ T_t0.rpmi_no/already	CD8+ T	t0.rpmi	NDUFB7			0.31982220806910255	5.315387455551482e-14	CD8+ T_t0.lps_no/already	CD8+ T	t0.lps	PLEK
									-0.27945117818277065	7.801395541010376e-25	CD8+ T_t0.rpmi_no/already	CD8+ T	t0.rpmi	UBL5			-0.2671264317840074	6.480371963517721e-14	CD8+ T_t0.lps_no/already	CD8+ T	t0.lps	RAC2
									-0.2695447368206003	1.5371661065162463e-24	CD8+ T_t0.rpmi_no/already	CD8+ T	t0.rpmi	EIF3K			0.32106936506012546	9.73847260243008e-14	CD8+ T_t0.lps_no/already	CD8+ T	t0.lps	CHSY1
									-0.29999571090828736	5.0799292683233114e-24	CD8+ T_t0.rpmi_no/already	CD8+ T	t0.rpmi	PDCD5			0.3744464134795422	1.0327829784731525e-13	CD8+ T_t0.lps_no/already	CD8+ T	t0.lps	GZMH
									-0.31027710922094	5.8189852915364754e-24	CD8+ T_t0.rpmi_no/already	CD8+ T	t0.rpmi	EIF3D			-0.27344954246858166	1.7268147701758825e-13	CD8+ T_t0.lps_no/already	CD8+ T	t0.lps	ALKBH7
									0.25935160757145503	6.4313928200351535e-24	CD8+ T_t0.rpmi_no/already	CD8+ T	t0.rpmi	SKP1			-0.2598383363690494	2.1975713768221708e-13	CD8+ T_t0.lps_no/already	CD8+ T	t0.lps	CHCHD10
									-0.34584920894143734	8.38269456919388e-24	CD8+ T_t0.rpmi_no/already	CD8+ T	t0.rpmi	EIF2AK2			0.44739756393616514	4.2180414829583613e-13	CD8+ T_t0.lps_no/already	CD8+ T	t0.lps	C12orf75
									-0.3968573010645282	8.480926649015334e-24	CD8+ T_t0.rpmi_no/already	CD8+ T	t0.rpmi	CD52			0.3282488980838041	5.058583397411631e-13	CD8+ T_t0.lps_no/already	CD8+ T	t0.lps	PCNX1
									-0.26247080067900663	1.5142555691867177e-23	CD8+ T_t0.rpmi_no/already	CD8+ T	t0.rpmi	TMEM204			0.3802619065974695	5.470629402153045e-13	CD8+ T_t0.lps_no/already	CD8+ T	t0.lps	CCL5
									-0.3026890000666822	4.234413656478787e-23	CD8+ T_t0.rpmi_no/already	CD8+ T	t0.rpmi	COMMD6			0.4655084600021657	6.99431247433441e-13	CD8+ T_t0.lps_no/already	CD8+ T	t0.lps	CLDND1
									-0.3046711240083091	4.244110807017688e-23	CD8+ T_t0.rpmi_no/already	CD8+ T	t0.rpmi	LSM7			0.39330019110547887	1.9354689352583985e-12	CD8+ T_t0.lps_no/already	CD8+ T	t0.lps	PRDM1
									-0.2889001694195028	5.650708652459119e-23	CD8+ T_t0.rpmi_no/already	CD8+ T	t0.rpmi	NDUFB2			0.291638761885757	1.987887882376424e-12	CD8+ T_t0.lps_no/already	CD8+ T	t0.lps	AC058791.1
									-0.29723401292987917	5.80400129858029e-23	CD8+ T_t0.rpmi_no/already	CD8+ T	t0.rpmi	CALM3			0.26272028874947573	2.4013435898738008e-12	CD8+ T_t0.lps_no/already	CD8+ T	t0.lps	SAMD9
									-0.30116012350153554	7.526740870768912e-23	CD8+ T_t0.rpmi_no/already	CD8+ T	t0.rpmi	MICOS10			0.30159017924977194	3.170120807986795e-12	CD8+ T_t0.lps_no/already	CD8+ T	t0.lps	CYLD
									0.35727988035746705	1.7977293762075832e-22	CD8+ T_t0.rpmi_no/already	CD8+ T	t0.rpmi	NEAT1			0.25697019068236804	5.86375821336541e-12	CD8+ T_t0.lps_no/already	CD8+ T	t0.lps	FYN
									-0.2621434722366649	1.8671216096985315e-22	CD8+ T_t0.rpmi_no/already	CD8+ T	t0.rpmi	EDF1			0.38508901374756155	8.105048561182063e-12	CD8+ T_t0.lps_no/already	CD8+ T	t0.lps	PYHIN1
									-0.3104860904972504	2.845814095286514e-22	CD8+ T_t0.rpmi_no/already	CD8+ T	t0.rpmi	NDUFA2			0.34130478954272747	9.326253903002316e-12	CD8+ T_t0.lps_no/already	CD8+ T	t0.lps	HIF1A
									0.4079661416370901	3.2660337123115833e-22	CD8+ T_t0.rpmi_no/already	CD8+ T	t0.rpmi	LINC-PINT			0.3616825453936938	4.174363083223153e-11	CD8+ T_t0.lps_no/already	CD8+ T	t0.lps	PCSK7
									-0.2698221998192244	5.025253923448542e-22	CD8+ T_t0.rpmi_no/already	CD8+ T	t0.rpmi	NDUFB6			0.47864945902734846	4.271200589274466e-11	CD8+ T_t0.lps_no/already	CD8+ T	t0.lps	CHST12
									-0.2818302436619031	8.600950519272252e-22	CD8+ T_t0.rpmi_no/already	CD8+ T	t0.rpmi	PSMB4			0.26240707110053263	5.671744345339064e-11	CD8+ T_t0.lps_no/already	CD8+ T	t0.lps	CFLAR
									-0.3055616666715979	1.0085708045865623e-21	CD8+ T_t0.rpmi_no/already	CD8+ T	t0.rpmi	UQCR10			0.320343617366442	6.25513356458232e-11	CD8+ T_t0.lps_no/already	CD8+ T	t0.lps	CYTH1
									-0.2724516759516016	1.739248674325496e-21	CD8+ T_t0.rpmi_no/already	CD8+ T	t0.rpmi	ANP32B			0.3857737398092288	6.546011803535687e-11	CD8+ T_t0.lps_no/already	CD8+ T	t0.lps	KLRG1
									-0.32957683960361983	2.128394761945427e-21	CD8+ T_t0.rpmi_no/already	CD8+ T	t0.rpmi	C12orf57			0.31941079451014853	6.74966555845846e-11	CD8+ T_t0.lps_no/already	CD8+ T	t0.lps	TRIM56
									-0.28631574079458955	3.0311450506605032e-21	CD8+ T_t0.rpmi_no/already	CD8+ T	t0.rpmi	ATP5PD			0.3417774056692313	7.811748352960518e-11	CD8+ T_t0.lps_no/already	CD8+ T	t0.lps	ANKRD44
									-0.32120079205036967	3.625705582690606e-21	CD8+ T_t0.rpmi_no/already	CD8+ T	t0.rpmi	SP110			0.2704784333751813	1.1041813315493878e-10	CD8+ T_t0.lps_no/already	CD8+ T	t0.lps	FNBP1
									-0.28917463183343894	1.0390401303254487e-20	CD8+ T_t0.rpmi_no/already	CD8+ T	t0.rpmi	SF3B5			0.27759575123613534	1.1799583150640655e-10	CD8+ T_t0.lps_no/already	CD8+ T	t0.lps	EIF4G2
									0.5972662919793086	1.0621825341191223e-20	CD8+ T_t0.rpmi_no/already	CD8+ T	t0.rpmi	ZEB2			0.27118438266385336	1.4629034389203733e-10	CD8+ T_t0.lps_no/already	CD8+ T	t0.lps	ELF1
									-0.2970903233390143	1.2473157072760096e-20	CD8+ T_t0.rpmi_no/already	CD8+ T	t0.rpmi	NHP2			0.2821570988880735	1.631970844038197e-10	CD8+ T_t0.lps_no/already	CD8+ T	t0.lps	BCLAF1
									0.5092095560452372	1.7537044479997155e-20	CD8+ T_t0.rpmi_no/already	CD8+ T	t0.rpmi	CCL3			0.3019593195458419	2.362473209866262e-10	CD8+ T_t0.lps_no/already	CD8+ T	t0.lps	HELB
									-0.3093100323324499	2.1647258433573566e-20	CD8+ T_t0.rpmi_no/already	CD8+ T	t0.rpmi	DNPH1			0.2932527989693059	2.6726308181440044e-10	CD8+ T_t0.lps_no/already	CD8+ T	t0.lps	F2R
									-0.3023219866385025	2.19755043453016e-20	CD8+ T_t0.rpmi_no/already	CD8+ T	t0.rpmi	CHCHD10			0.3039319064968571	3.1864690296373967e-10	CD8+ T_t0.lps_no/already	CD8+ T	t0.lps	ASH1L
									0.4270865073596639	2.9578854095071075e-20	CD8+ T_t0.rpmi_no/already	CD8+ T	t0.rpmi	CD96			0.3651701260993965	4.1138208458626485e-10	CD8+ T_t0.lps_no/already	CD8+ T	t0.lps	RNF19A
									-0.31781491245660676	4.3848220440301867e-20	CD8+ T_t0.rpmi_no/already	CD8+ T	t0.rpmi	AIF1			0.3832788908226008	5.091941564575461e-10	CD8+ T_t0.lps_no/already	CD8+ T	t0.lps	S100A4
									-0.2866434215066207	8.099578635461128e-20	CD8+ T_t0.rpmi_no/already	CD8+ T	t0.rpmi	RASSF3			0.30565278844167	5.26159413688445e-10	CD8+ T_t0.lps_no/already	CD8+ T	t0.lps	CGGBP1
									-0.3034239822953806	8.978809334746807e-20	CD8+ T_t0.rpmi_no/already	CD8+ T	t0.rpmi	CDC42SE1			0.3281403203693931	5.569914817216745e-10	CD8+ T_t0.lps_no/already	CD8+ T	t0.lps	ITPR1
									-0.25266221480181805	9.512981215910199e-20	CD8+ T_t0.rpmi_no/already	CD8+ T	t0.rpmi	HELZ2			0.3877526170536376	5.939274143858663e-10	CD8+ T_t0.lps_no/already	CD8+ T	t0.lps	LYST
									-0.25865893727591893	1.2547188762537752e-19	CD8+ T_t0.rpmi_no/already	CD8+ T	t0.rpmi	FIS1			0.2624204540148394	9.278421776262055e-10	CD8+ T_t0.lps_no/already	CD8+ T	t0.lps	PDIA3
									-0.2514124353765572	1.348986643735168e-19	CD8+ T_t0.rpmi_no/already	CD8+ T	t0.rpmi	KRT10			0.2643119088575412	9.528427851698153e-10	CD8+ T_t0.lps_no/already	CD8+ T	t0.lps	CCSER2
									-0.31276217442599175	1.4482435188310937e-19	CD8+ T_t0.rpmi_no/already	CD8+ T	t0.rpmi	XAF1			0.369974388943375	1.1910001995819803e-9	CD8+ T_t0.lps_no/already	CD8+ T	t0.lps	HLA-DPA1
									-0.272369735204661	1.604346728829984e-19	CD8+ T_t0.rpmi_no/already	CD8+ T	t0.rpmi	TAF10			0.38810125817928975	1.3867119462036307e-9	CD8+ T_t0.lps_no/already	CD8+ T	t0.lps	NIBAN1
									0.4309169205752701	1.964550991296564e-19	CD8+ T_t0.rpmi_no/already	CD8+ T	t0.rpmi	SYNE2			0.2554843705472867	1.726913921350386e-9	CD8+ T_t0.lps_no/already	CD8+ T	t0.lps	PPM1K
									-0.25502224696620956	2.258952947561867e-19	CD8+ T_t0.rpmi_no/already	CD8+ T	t0.rpmi	NAP1L1			0.27051985192061867	2.2904522297496843e-9	CD8+ T_t0.lps_no/already	CD8+ T	t0.lps	KANSL1
									-0.4109754025103598	2.736130237857849e-19	CD8+ T_t0.rpmi_no/already	CD8+ T	t0.rpmi	ISG20			0.3177079629754198	3.920156062842489e-9	CD8+ T_t0.lps_no/already	CD8+ T	t0.lps	PBX4
									-0.317293300428924	2.7684274185971877e-19	CD8+ T_t0.rpmi_no/already	CD8+ T	t0.rpmi	IRF7			0.28952434337003685	3.997805178379629e-9	CD8+ T_t0.lps_no/already	CD8+ T	t0.lps	RNF213-AS1
									-0.29206493508516895	3.352043173774205e-19	CD8+ T_t0.rpmi_no/already	CD8+ T	t0.rpmi	EIF2S3			0.28130226763702915	6.047018491701245e-9	CD8+ T_t0.lps_no/already	CD8+ T	t0.lps	LPXN
									-0.2905598396796154	3.465782521588836e-19	CD8+ T_t0.rpmi_no/already	CD8+ T	t0.rpmi	BST2			0.30906622220193736	1.1381483910701345e-8	CD8+ T_t0.lps_no/already	CD8+ T	t0.lps	TOP2B
									-0.26325176335396216	4.616913438148822e-19	CD8+ T_t0.rpmi_no/already	CD8+ T	t0.rpmi	EIF3E			0.2742741273905004	1.1653871469853078e-8	CD8+ T_t0.lps_no/already	CD8+ T	t0.lps	GPR174
									-0.2912196701371146	4.65580446705971e-19	CD8+ T_t0.rpmi_no/already	CD8+ T	t0.rpmi	PSME2			0.316975733353728	2.55865710310019e-8	CD8+ T_t0.lps_no/already	CD8+ T	t0.lps	ANXA5
									-0.2677723767577245	5.561165533176465e-19	CD8+ T_t0.rpmi_no/already	CD8+ T	t0.rpmi	C1QBP			0.310399165281383	2.9202513768243488e-8	CD8+ T_t0.lps_no/already	CD8+ T	t0.lps	CMIP
									-0.2617142134134467	7.329235308525921e-19	CD8+ T_t0.rpmi_no/already	CD8+ T	t0.rpmi	ATP5IF1			-0.2990404044126569	3.018376865555139e-8	CD8+ T_t0.lps_no/already	CD8+ T	t0.lps	SAT1
									-0.2668582713712393	1.297029253378827e-18	CD8+ T_t0.rpmi_no/already	CD8+ T	t0.rpmi	NDUFB8			0.3943972490797507	3.334641629268909e-8	CD8+ T_t0.lps_no/already	CD8+ T	t0.lps	SYNE1
									0.4211830087484869	1.4722420591581301e-18	CD8+ T_t0.rpmi_no/already	CD8+ T	t0.rpmi	ANXA1			0.2808023595699045	3.5415063295595943e-8	CD8+ T_t0.lps_no/already	CD8+ T	t0.lps	ANKHD1
									-0.3806113558256574	1.5778778142654688e-18	CD8+ T_t0.rpmi_no/already	CD8+ T	t0.rpmi	S100A11			0.2696304533574467	4.1969303368859606e-8	CD8+ T_t0.lps_no/already	CD8+ T	t0.lps	EOMES
									0.46664107659114906	1.682864582013626e-18	CD8+ T_t0.rpmi_no/already	CD8+ T	t0.rpmi	TGFB1			0.34621123538939524	4.51152377387105e-8	CD8+ T_t0.lps_no/already	CD8+ T	t0.lps	ZBTB38
									-0.26494954128468917	2.1482466902428013e-18	CD8+ T_t0.rpmi_no/already	CD8+ T	t0.rpmi	IFI35			0.3099565095365505	4.671385376877025e-8	CD8+ T_t0.lps_no/already	CD8+ T	t0.lps	RANBP2
									-0.3350604358347269	2.1911623606784086e-18	CD8+ T_t0.rpmi_no/already	CD8+ T	t0.rpmi	TRBC2			0.28931069578818525	4.710161562722628e-8	CD8+ T_t0.lps_no/already	CD8+ T	t0.lps	SH3GLB1
									-0.2747467734544482	3.378423318997811e-18	CD8+ T_t0.rpmi_no/already	CD8+ T	t0.rpmi	ATP5PF			0.31347526498149336	4.7222110817876677e-8	CD8+ T_t0.lps_no/already	CD8+ T	t0.lps	CRYBG1
									-0.2744167470966954	3.54635391264808e-18	CD8+ T_t0.rpmi_no/already	CD8+ T	t0.rpmi	EIF3I			0.2860412209260076	5.605649018799556e-8	CD8+ T_t0.lps_no/already	CD8+ T	t0.lps	GPR65
									-0.2515155822578077	5.9496555869440676e-18	CD8+ T_t0.rpmi_no/already	CD8+ T	t0.rpmi	NDUFS6			0.26805638147774835	6.954885579952358e-8	CD8+ T_t0.lps_no/already	CD8+ T	t0.lps	CHD1
									-0.2999524718271567	7.055876743262373e-18	CD8+ T_t0.rpmi_no/already	CD8+ T	t0.rpmi	SELL			0.35843945283388745	7.657603746393816e-8	CD8+ T_t0.lps_no/already	CD8+ T	t0.lps	LSP1
									0.42939339027904594	7.932209541641777e-18	CD8+ T_t0.rpmi_no/already	CD8+ T	t0.rpmi	CCL4L2			0.384272733972175	7.991526612154167e-8	CD8+ T_t0.lps_no/already	CD8+ T	t0.lps	LCP1
									-0.25069717758192667	8.78266674587554e-18	CD8+ T_t0.rpmi_no/already	CD8+ T	t0.rpmi	COX6A1			0.32609073735529237	1.3562955448218047e-7	CD8+ T_t0.lps_no/already	CD8+ T	t0.lps	GPRIN3
									-0.2508096862627034	9.808201331242134e-18	CD8+ T_t0.rpmi_no/already	CD8+ T	t0.rpmi	METTL26			0.2696564929598595	1.6324648439932954e-7	CD8+ T_t0.lps_no/already	CD8+ T	t0.lps	MYH9
									0.3289307535996695	1.4707016232910907e-17	CD8+ T_t0.rpmi_no/already	CD8+ T	t0.rpmi	CD99			0.28436706764557357	2.2630387376100426e-7	CD8+ T_t0.lps_no/already	CD8+ T	t0.lps	AGPAT4
									-0.42227382814863623	3.1333383458979786e-17	CD8+ T_t0.rpmi_no/already	CD8+ T	t0.rpmi	MT2A			0.2651949095302949	3.1928925888537554e-7	CD8+ T_t0.lps_no/already	CD8+ T	t0.lps	MED13
									0.5040380219683978	5.2256830081889575e-17	CD8+ T_t0.rpmi_no/already	CD8+ T	t0.rpmi	LCP1			0.27968167983004966	3.401339887444218e-7	CD8+ T_t0.lps_no/already	CD8+ T	t0.lps	COPB1
									-0.26298170649346136	5.319234053354508e-17	CD8+ T_t0.rpmi_no/already	CD8+ T	t0.rpmi	IFI44L			0.28014237483225024	3.6355647038954597e-7	CD8+ T_t0.lps_no/already	CD8+ T	t0.lps	PDCD6IP
									-0.259219307508911	6.924588630762544e-17	CD8+ T_t0.rpmi_no/already	CD8+ T	t0.rpmi	OAS1			0.2566124626042048	3.775925523236488e-7	CD8+ T_t0.lps_no/already	CD8+ T	t0.lps	BPTF
									-0.2533809738986521	9.33394059357469e-17	CD8+ T_t0.rpmi_no/already	CD8+ T	t0.rpmi	NDUFB3			0.31271598859183247	4.687688378579542e-7	CD8+ T_t0.lps_no/already	CD8+ T	t0.lps	PTGER4
									-0.2511505278650574	2.5883904458842657e-16	CD8+ T_t0.rpmi_no/already	CD8+ T	t0.rpmi	EIF5B			0.2516763800318791	4.975641778887877e-7	CD8+ T_t0.lps_no/already	CD8+ T	t0.lps	IQGAP1
									-0.27724979378935144	2.741032380611891e-16	CD8+ T_t0.rpmi_no/already	CD8+ T	t0.rpmi	HSPE1			0.27538579577549416	5.04895844078124e-7	CD8+ T_t0.lps_no/already	CD8+ T	t0.lps	TRIP12
									0.43783012343228256	4.475442998776871e-16	CD8+ T_t0.rpmi_no/already	CD8+ T	t0.rpmi	GZMH			0.25465701814687836	5.243409182234373e-7	CD8+ T_t0.lps_no/already	CD8+ T	t0.lps	TMEM140
									0.4279712818969956	5.00025723619168e-16	CD8+ T_t0.rpmi_no/already	CD8+ T	t0.rpmi	AC058791.1			0.26928531073416995	5.438787975639916e-7	CD8+ T_t0.lps_no/already	CD8+ T	t0.lps	AC016831.1
									-0.34146338606132254	5.259116213920208e-16	CD8+ T_t0.rpmi_no/already	CD8+ T	t0.rpmi	NOSIP			0.27037999803810475	5.530347212690579e-7	CD8+ T_t0.lps_no/already	CD8+ T	t0.lps	YWHAQ
									-0.26996648533269985	5.413923814806633e-16	CD8+ T_t0.rpmi_no/already	CD8+ T	t0.rpmi	MAL			0.28130695426132735	8.384850203035474e-7	CD8+ T_t0.lps_no/already	CD8+ T	t0.lps	HERC4
									0.25692726962833845	5.990185790950614e-16	CD8+ T_t0.rpmi_no/already	CD8+ T	t0.rpmi	SRGN			0.2669669328510673	8.749565037635199e-7	CD8+ T_t0.lps_no/already	CD8+ T	t0.lps	ITGB1
									0.32195008482491483	1.7076747589453463e-14	CD8+ T_t0.rpmi_no/already	CD8+ T	t0.rpmi	LDHA			0.29327845736035774	1.2680702884726876e-6	CD8+ T_t0.lps_no/already	CD8+ T	t0.lps	LUCAT1
									0.35276374547544065	2.3635050094281736e-14	CD8+ T_t0.rpmi_no/already	CD8+ T	t0.rpmi	CCSER2			0.2960224225656014	1.513865748125525e-6	CD8+ T_t0.lps_no/already	CD8+ T	t0.lps	SLC2A3
									0.46986959413304275	5.683414270346669e-14	CD8+ T_t0.rpmi_no/already	CD8+ T	t0.rpmi	SYTL3			0.33441559538486754	2.0298917018189044e-6	CD8+ T_t0.lps_no/already	CD8+ T	t0.lps	APOBEC3G
									-0.27068321475562374	7.961295997941844e-14	CD8+ T_t0.rpmi_no/already	CD8+ T	t0.rpmi	PPP1R14B			0.2741215719957564	2.074422301589365e-6	CD8+ T_t0.lps_no/already	CD8+ T	t0.lps	ARFGEF1
									-0.25456555900497224	8.410767260789033e-14	CD8+ T_t0.rpmi_no/already	CD8+ T	t0.rpmi	RALA			0.3100322923270785	2.1368683656373844e-6	CD8+ T_t0.lps_no/already	CD8+ T	t0.lps	PTPN22
									0.431520839482328	9.765640458287795e-14	CD8+ T_t0.rpmi_no/already	CD8+ T	t0.rpmi	GNLY			0.2573374922492607	2.6417617617691105e-6	CD8+ T_t0.lps_no/already	CD8+ T	t0.lps	TMEM30A
									0.41555948823363753	1.5464480999472293e-13	CD8+ T_t0.rpmi_no/already	CD8+ T	t0.rpmi	CCL5			0.3686874761791905	3.0647128929668545e-6	CD8+ T_t0.lps_no/already	CD8+ T	t0.lps	DUSP5
									0.49868136980010147	2.307248915018477e-13	CD8+ T_t0.rpmi_no/already	CD8+ T	t0.rpmi	MYO1F			0.2974026262555689	3.848795148501957e-6	CD8+ T_t0.lps_no/already	CD8+ T	t0.lps	FMNL1
									0.38365264287056977	2.583883371357818e-13	CD8+ T_t0.rpmi_no/already	CD8+ T	t0.rpmi	HSPA5			0.2612254025653734	4.294797118075245e-6	CD8+ T_t0.lps_no/already	CD8+ T	t0.lps	GLG1
									0.2974513398810892	3.3828030139875517e-13	CD8+ T_t0.rpmi_no/already	CD8+ T	t0.rpmi	IDS			0.2648965891041193	4.603660214355871e-6	CD8+ T_t0.lps_no/already	CD8+ T	t0.lps	NFKB1
									0.4412974236227343	3.426454762865098e-13	CD8+ T_t0.rpmi_no/already	CD8+ T	t0.rpmi	GZMB			0.3224290604559179	4.7555271376924385e-6	CD8+ T_t0.lps_no/already	CD8+ T	t0.lps	HLA-DPB1
									0.40848026117177216	1.6348946740366785e-12	CD8+ T_t0.rpmi_no/already	CD8+ T	t0.rpmi	RORA			0.46675858737058196	5.102049312276187e-6	CD8+ T_t0.lps_no/already	CD8+ T	t0.lps	CTSW
									0.36676731802841767	2.4219598676680906e-12	CD8+ T_t0.rpmi_no/already	CD8+ T	t0.rpmi	RESF1			0.2613232998162652	5.128283341464516e-6	CD8+ T_t0.lps_no/already	CD8+ T	t0.lps	LAX1
									0.34129831768577423	3.643283051494892e-12	CD8+ T_t0.rpmi_no/already	CD8+ T	t0.rpmi	ASH1L			0.26651801249121343	6.126315056280042e-6	CD8+ T_t0.lps_no/already	CD8+ T	t0.lps	PSAP
									0.325772468678001	1.0957538317884783e-11	CD8+ T_t0.rpmi_no/already	CD8+ T	t0.rpmi	PDIA3			0.2972152605698297	6.453315428408282e-6	CD8+ T_t0.lps_no/already	CD8+ T	t0.lps	THEMIS
									0.3919082932367033	3.7131642858801074e-11	CD8+ T_t0.rpmi_no/already	CD8+ T	t0.rpmi	RALGAPA1			0.2532666207496447	7.847454540125182e-6	CD8+ T_t0.lps_no/already	CD8+ T	t0.lps	BIRC6
									0.33841717943331595	1.1333385359437796e-10	CD8+ T_t0.rpmi_no/already	CD8+ T	t0.rpmi	ATP1A1			0.2750446732301084	8.052780364669417e-6	CD8+ T_t0.lps_no/already	CD8+ T	t0.lps	CBLB
									0.39927518048529675	2.2175323232125871e-10	CD8+ T_t0.rpmi_no/already	CD8+ T	t0.rpmi	CST7			0.2722031110784504	8.956009944071139e-6	CD8+ T_t0.lps_no/already	CD8+ T	t0.lps	ANXA11
									0.2928958043242347	5.912275443422141e-10	CD8+ T_t0.rpmi_no/already	CD8+ T	t0.rpmi	KANSL1			0.28585107689833755	1.2192492594864892e-5	CD8+ T_t0.lps_no/already	CD8+ T	t0.lps	CDK13
									0.3243919127251478	6.437835681293294e-10	CD8+ T_t0.rpmi_no/already	CD8+ T	t0.rpmi	CYLD			0.2622150086313435	1.830057114588599e-5	CD8+ T_t0.lps_no/already	CD8+ T	t0.lps	OASL
									0.2795999656664945	1.1303608176945988e-9	CD8+ T_t0.rpmi_no/already	CD8+ T	t0.rpmi	GAPDH			0.2870031138494453	1.933094987098807e-5	CD8+ T_t0.lps_no/already	CD8+ T	t0.lps	KLRD1
									0.38598046013343845	1.9822496946100847e-9	CD8+ T_t0.rpmi_no/already	CD8+ T	t0.rpmi	PCSK7			0.29729492947614655	1.965327738116024e-5	CD8+ T_t0.lps_no/already	CD8+ T	t0.lps	ANKLE2
									0.2660076715670149	2.0350075042315016e-9	CD8+ T_t0.rpmi_no/already	CD8+ T	t0.rpmi	THBS1			0.31150384489881644	2.0860045788946507e-5	CD8+ T_t0.lps_no/already	CD8+ T	t0.lps	PPP1R15A
									-0.26347880298018556	2.4728390823771743e-9	CD8+ T_t0.rpmi_no/already	CD8+ T	t0.rpmi	S100A6			0.30197551648334353	2.463817166632768e-5	CD8+ T_t0.lps_no/already	CD8+ T	t0.lps	OSTF1
									0.4418892359740192	2.7070429914606803e-9	CD8+ T_t0.rpmi_no/already	CD8+ T	t0.rpmi	TRGC2			0.28495181646567014	2.65312863548287e-5	CD8+ T_t0.lps_no/already	CD8+ T	t0.lps	CCNH
									0.31072231751201285	2.8517209198046866e-9	CD8+ T_t0.rpmi_no/already	CD8+ T	t0.rpmi	EIF4G2			0.2570127413900125	2.6762650883442005e-5	CD8+ T_t0.lps_no/already	CD8+ T	t0.lps	CST7
									0.27073736889857103	3.6262704928263294e-9	CD8+ T_t0.rpmi_no/already	CD8+ T	t0.rpmi	ZNF207			0.29147274747583674	3.854863660391472e-5	CD8+ T_t0.lps_no/already	CD8+ T	t0.lps	RALGAPA1
									0.4050657100079411	9.392204346014474e-9	CD8+ T_t0.rpmi_no/already	CD8+ T	t0.rpmi	EOMES			0.26194615000626187	3.881271984400965e-5	CD8+ T_t0.lps_no/already	CD8+ T	t0.lps	CREBZF
									0.37863995177231	1.1257020165240146e-8	CD8+ T_t0.rpmi_no/already	CD8+ T	t0.rpmi	RNF19A			0.2725700541491438	4.070026460116996e-5	CD8+ T_t0.lps_no/already	CD8+ T	t0.lps	CEP350
									0.4645838897176475	1.242437402594046e-8	CD8+ T_t0.rpmi_no/already	CD8+ T	t0.rpmi	AHNAK			0.2748327410737038	5.244144841779548e-5	CD8+ T_t0.lps_no/already	CD8+ T	t0.lps	SLC7A5
									0.30458659345259176	1.3834148496048766e-8	CD8+ T_t0.rpmi_no/already	CD8+ T	t0.rpmi	SETD2			0.2613864612461848	7.024075208481217e-5	CD8+ T_t0.lps_no/already	CD8+ T	t0.lps	MCOLN2
									0.2799505586233826	1.721466242702524e-8	CD8+ T_t0.rpmi_no/already	CD8+ T	t0.rpmi	SFPQ			0.29638559507247164	7.540457691678584e-5	CD8+ T_t0.lps_no/already	CD8+ T	t0.lps	LGALS1
									0.3792679962669441	3.528550349749867e-8	CD8+ T_t0.rpmi_no/already	CD8+ T	t0.rpmi	PPP1R15A			0.2733735155637522	8.875234400631472e-5	CD8+ T_t0.lps_no/already	CD8+ T	t0.lps	ETV6
									0.33642079420183557	3.7297135388522584e-8	CD8+ T_t0.rpmi_no/already	CD8+ T	t0.rpmi	IL10RA			0.30771163346152486	9.049058204601917e-5	CD8+ T_t0.lps_no/already	CD8+ T	t0.lps	EFHD2
									0.34060593684982865	5.54988208045771e-8	CD8+ T_t0.rpmi_no/already	CD8+ T	t0.rpmi	LINC00513			0.26513170035408296	1.6894043470345457e-4	CD8+ T_t0.lps_no/already	CD8+ T	t0.lps	PIK3R1
									0.28496403900852774	5.7647716357410545e-8	CD8+ T_t0.rpmi_no/already	CD8+ T	t0.rpmi	STAT3			0.2789600833866781	1.7057295251375322e-4	CD8+ T_t0.lps_no/already	CD8+ T	t0.lps	HLA-DRA
									0.39099170191147725	6.027520927529418e-8	CD8+ T_t0.rpmi_no/already	CD8+ T	t0.rpmi	AC016831.5			0.2601117212060762	2.370856143718771e-4	CD8+ T_t0.lps_no/already	CD8+ T	t0.lps	TLE4
									0.30759376507232083	6.379155986289385e-8	CD8+ T_t0.rpmi_no/already	CD8+ T	t0.rpmi	SMG1			0.2763482292876548	2.5312966312219804e-4	CD8+ T_t0.lps_no/already	CD8+ T	t0.lps	MAP4K4
									0.33896394795032664	7.384232946011923e-8	CD8+ T_t0.rpmi_no/already	CD8+ T	t0.rpmi	HIST1H1E			0.2529594791632146	2.5595926569487934e-4	CD8+ T_t0.lps_no/already	CD8+ T	t0.lps	HIVEP2
									0.27827532159507196	1.350448394069974e-7	CD8+ T_t0.rpmi_no/already	CD8+ T	t0.rpmi	FNBP1			0.2789624592494966	5.14605676877093e-4	CD8+ T_t0.lps_no/already	CD8+ T	t0.lps	MACF1
									0.31740437165468727	2.037279785388555e-7	CD8+ T_t0.rpmi_no/already	CD8+ T	t0.rpmi	TOP2B			0.26157867994273976	5.781425480766908e-4	CD8+ T_t0.lps_no/already	CD8+ T	t0.lps	ETNK1
									0.3523964441078986	2.2797261919537772e-07	CD8+ T_t0.rpmi_no/already	CD8+ T	t0.rpmi	ARAP2			0.26346157349013644	6.094743677009541e-4	CD8+ T_t0.lps_no/already	CD8+ T	t0.lps	KMT2C
									0.3459081267397712	2.617641302034534e-7	CD8+ T_t0.rpmi_no/already	CD8+ T	t0.rpmi	MIAT			0.25877192667804927	6.213773808541562e-4	CD8+ T_t0.lps_no/already	CD8+ T	t0.lps	HSPA5
									0.2917449436057429	2.892890735022485e-7	CD8+ T_t0.rpmi_no/already	CD8+ T	t0.rpmi	JMJD1C			0.25501024121774085	6.295103397924672e-4	CD8+ T_t0.lps_no/already	CD8+ T	t0.lps	CELF2
									0.27461187848562524	4.5255684562554994e-7	CD8+ T_t0.rpmi_no/already	CD8+ T	t0.rpmi	NPIPB5			0.2785303861444419	6.81352813890234e-4	CD8+ T_t0.lps_no/already	CD8+ T	t0.lps	VPS37B
									0.3693510565138496	5.11672827434656e-7	CD8+ T_t0.rpmi_no/already	CD8+ T	t0.rpmi	EFHD2			0.25591973400924317	7.181893550689536e-4	CD8+ T_t0.lps_no/already	CD8+ T	t0.lps	SPTAN1
									0.31411131478209464	5.817426382095871e-7	CD8+ T_t0.rpmi_no/already	CD8+ T	t0.rpmi	CGGBP1			0.2628407748405138	7.448765622167329e-4	CD8+ T_t0.lps_no/already	CD8+ T	t0.lps	DDHD1
									0.27372420230836747	6.612634235415208e-7	CD8+ T_t0.rpmi_no/already	CD8+ T	t0.rpmi	GABARAPL1			0.26364296092085615	0.001160982979919144	CD8+ T_t0.lps_no/already	CD8+ T	t0.lps	LBR
									0.36549992167722245	7.998806876482203e-7	CD8+ T_t0.rpmi_no/already	CD8+ T	t0.rpmi	HLA-DPA1			0.25887706616935535	0.0012141837985585485	CD8+ T_t0.lps_no/already	CD8+ T	t0.lps	MYO9B
									0.3680526769921808	1.0102559112409022e-6	CD8+ T_t0.rpmi_no/already	CD8+ T	t0.rpmi	NIBAN1			0.2542876079871359	0.001340757845444618	CD8+ T_t0.lps_no/already	CD8+ T	t0.lps	APMAP
									0.32152239217394507	1.2429906570671078e-6	CD8+ T_t0.rpmi_no/already	CD8+ T	t0.rpmi	HERC4			0.2980554979276706	0.0019823511600459125	CD8+ T_t0.lps_no/already	CD8+ T	t0.lps	SLA2
									0.25515478131550395	1.343158658992374e-6	CD8+ T_t0.rpmi_no/already	CD8+ T	t0.rpmi	CFLAR			0.28246695460400384	0.0031633185052378655	CD8+ T_t0.lps_no/already	CD8+ T	t0.lps	FASLG
									0.4256058211447926	2.29388698261429e-6	CD8+ T_t0.rpmi_no/already	CD8+ T	t0.rpmi	HLA-DRB1			0.3232978949709505	0.0037741635621004366	CD8+ T_t0.lps_no/already	CD8+ T	t0.lps	GZMA
									0.34135364463181916	3.6090247072307975e-6	CD8+ T_t0.rpmi_no/already	CD8+ T	t0.rpmi	TGFBR3			0.29040460662580425	0.003786732551140397	CD8+ T_t0.lps_no/already	CD8+ T	t0.lps	CTSC
									0.3382907915278812	3.991384247732395e-6	CD8+ T_t0.rpmi_no/already	CD8+ T	t0.rpmi	HIF1A			0.2829317199257113	0.004741093984637021	CD8+ T_t0.lps_no/already	CD8+ T	t0.lps	AKNA
									0.3880442010934475	4.11492181840585e-6	CD8+ T_t0.rpmi_no/already	CD8+ T	t0.rpmi	SAMSN1			0.34219073335141115	0.005058402368697388	CD8+ T_t0.lps_no/already	CD8+ T	t0.lps	FGFBP2
									0.2536244946138033	4.4504071151637826e-6	CD8+ T_t0.rpmi_no/already	CD8+ T	t0.rpmi	DDX39B			0.2524564996775729	0.007399052094514109	CD8+ T_t0.lps_no/already	CD8+ T	t0.lps	SAMHD1
									0.43308032067563906	4.961864436706605e-6	CD8+ T_t0.rpmi_no/already	CD8+ T	t0.rpmi	SAMD3			0.26386608569513226	0.007571108009999858	CD8+ T_t0.lps_no/already	CD8+ T	t0.lps	INTS6
									0.3381154450357502	7.931555556245246e-6	CD8+ T_t0.rpmi_no/already	CD8+ T	t0.rpmi	BIRC3			0.2509118376867525	0.010161263468460281	CD8+ T_t0.lps_no/already	CD8+ T	t0.lps	PTPN7
									0.3415147052684848	1.1973892065974233e-5	CD8+ T_t0.rpmi_no/already	CD8+ T	t0.rpmi	ANXA5			0.3131898835074294	0.011061960899585273	CD8+ T_t0.lps_no/already	CD8+ T	t0.lps	PRF1
									0.3199381301821995	1.2510242922445023e-5	CD8+ T_t0.rpmi_no/already	CD8+ T	t0.rpmi	NFKB1			0.25296472436404316	0.029561709714787776	CD8+ T_t0.lps_no/already	CD8+ T	t0.lps	PBXIP1
									0.2790332542191544	1.4473496478549478e-5	CD8+ T_t0.rpmi_no/already	CD8+ T	t0.rpmi	AC016831.1			0.26390968713529706	0.04093362463575367	CD8+ T_t0.lps_no/already	CD8+ T	t0.lps	IFIT3
									0.3521026352719656	1.6948295933046112e-5	CD8+ T_t0.rpmi_no/already	CD8+ T	t0.rpmi	APOBEC3G			1.1093514129229085	1.609118617587405e-103	B_t0.lps_no/already	B	t0.lps	EIF1AY
									0.2942302213850456	1.8956953690262053e-5	CD8+ T_t0.rpmi_no/already	CD8+ T	t0.rpmi	CDK13			-0.7293624014849971	6.827788087569039e-101	B_t0.lps_no/already	B	t0.lps	XIST
									0.29898929342457603	1.979110915199405e-5	CD8+ T_t0.rpmi_no/already	CD8+ T	t0.rpmi	PTGER4			1.0982277763846975	3.4007688525182613e-94	B_t0.lps_no/already	B	t0.lps	DDX3Y
									0.26515897556866186	2.7300593897882332e-5	CD8+ T_t0.rpmi_no/already	CD8+ T	t0.rpmi	NKTR			-0.4181018493153301	2.76756051367883e-88	B_t0.lps_no/already	B	t0.lps	FAU
									0.31156685160821285	4.699259495083144e-5	CD8+ T_t0.rpmi_no/already	CD8+ T	t0.rpmi	LBR			-0.6059237611823622	2.9798626496287017e-88	B_t0.lps_no/already	B	t0.lps	TMSB4X
									0.32850512237675566	4.767167900185774e-5	CD8+ T_t0.rpmi_no/already	CD8+ T	t0.rpmi	CCNH			1.1277295087499013	1.0610252018602992e-76	B_t0.lps_no/already	B	t0.lps	CXCL8
									0.3684027273557988	6.234877254478034e-5	CD8+ T_t0.rpmi_no/already	CD8+ T	t0.rpmi	CHST12			-0.40296750988972363	3.2453964961797446e-76	B_t0.lps_no/already	B	t0.lps	UBA52
									0.3274856115999869	6.516153679357637e-5	CD8+ T_t0.rpmi_no/already	CD8+ T	t0.rpmi	LYST			-0.43461093309436905	3.0606565440639493e-71	B_t0.lps_no/already	B	t0.lps	EEF1G
									0.31160608365036446	1.0618595962152362e-4	CD8+ T_t0.rpmi_no/already	CD8+ T	t0.rpmi	MAF			-0.7209884674675084	1.1636820902738096e-69	B_t0.lps_no/already	B	t0.lps	SOCS1
									0.30024414801193333	1.1239162488451933e-4	CD8+ T_t0.rpmi_no/already	CD8+ T	t0.rpmi	CEP350			0.7492259428103916	1.7657641056317747e-69	B_t0.lps_no/already	B	t0.lps	USP9Y
									0.293944807913718	1.3242583956952724e-4	CD8+ T_t0.rpmi_no/already	CD8+ T	t0.rpmi	PLEK			-0.3988456406180667	5.845007861853821e-69	B_t0.lps_no/already	B	t0.lps	HLA-C
									0.2630153612843371	1.335890873444904e-4	CD8+ T_t0.rpmi_no/already	CD8+ T	t0.rpmi	CYTH1			-0.5864934619472542	2.6030445848227695e-63	B_t0.lps_no/already	B	t0.lps	GAS5
									0.3431596252027562	1.357587992548593e-4	CD8+ T_t0.rpmi_no/already	CD8+ T	t0.rpmi	FCGR3A			-0.6119584387656927	2.2515520242326124e-56	B_t0.lps_no/already	B	t0.lps	GBP1
									0.31039301007597964	1.550826721779657e-4	CD8+ T_t0.rpmi_no/already	CD8+ T	t0.rpmi	AGPAT4			-0.45858256019379606	1.0299262445593201e-55	B_t0.lps_no/already	B	t0.lps	NOP53
									0.37288329000856124	1.6766019305535583e-4	CD8+ T_t0.rpmi_no/already	CD8+ T	t0.rpmi	CTSC			1.6214519879524707	1.1942552560284416e-55	B_t0.lps_no/already	B	t0.lps	HLA-DQA2
									0.25501959117067363	1.7733480802037041e-4	CD8+ T_t0.rpmi_no/already	CD8+ T	t0.rpmi	HSP90B1			-0.6521691253345265	3.002464247193948e-54	B_t0.lps_no/already	B	t0.lps	IFITM2
									0.3031804049205824	0.00023064372721477141	CD8+ T_t0.rpmi_no/already	CD8+ T	t0.rpmi	STAT4			-0.33729331796575934	2.961483215870984e-50	B_t0.lps_no/already	B	t0.lps	HLA-A
									0.35547932569522755	2.4042591305228564e-4	CD8+ T_t0.rpmi_no/already	CD8+ T	t0.rpmi	MXRA7			0.5415195923989585	4.370112265130042e-48	B_t0.lps_no/already	B	t0.lps	LINC00278
									0.3556336791444603	2.621422045274297e-4	CD8+ T_t0.rpmi_no/already	CD8+ T	t0.rpmi	PYHIN1			0.5224113036413056	1.2814956727792054e-43	B_t0.lps_no/already	B	t0.lps	UTY
									0.26522258933791787	3.3671706282063465e-4	CD8+ T_t0.rpmi_no/already	CD8+ T	t0.rpmi	LPXN			-0.3262394715043522	2.7718077427021255e-41	B_t0.lps_no/already	B	t0.lps	RACK1
									0.2898080909953484	3.430722791693175e-4	CD8+ T_t0.rpmi_no/already	CD8+ T	t0.rpmi	PRDM1			0.5459434631059512	3.1775905366899357e-39	B_t0.lps_no/already	B	t0.lps	NEAT1
									0.27429724938755495	3.480308336482294e-4	CD8+ T_t0.rpmi_no/already	CD8+ T	t0.rpmi	PCNX1			-0.3914258938999917	2.6815223995078764e-38	B_t0.lps_no/already	B	t0.lps	PSMB8
									0.2945187288872484	3.788571535179693e-4	CD8+ T_t0.rpmi_no/already	CD8+ T	t0.rpmi	KLRD1			-0.32115711165063754	8.099071735983866e-38	B_t0.lps_no/already	B	t0.lps	ISG20
									0.28768907890710294	3.971170106195662e-4	CD8+ T_t0.rpmi_no/already	CD8+ T	t0.rpmi	TUT7			-0.4014054173517678	1.1577448179922137e-36	B_t0.lps_no/already	B	t0.lps	ISG15
									0.2854854223178056	4.409651712084171e-4	CD8+ T_t0.rpmi_no/already	CD8+ T	t0.rpmi	HLA-DRA			-0.394919610729072	1.633446572702416e-36	B_t0.lps_no/already	B	t0.lps	SERF2
									0.26626022509769537	5.475890511239531e-4	CD8+ T_t0.rpmi_no/already	CD8+ T	t0.rpmi	SOS1			-0.3956723896495711	2.5491670104459896e-35	B_t0.lps_no/already	B	t0.lps	HLA-F
									0.3394736548486861	6.645309409993942e-4	CD8+ T_t0.rpmi_no/already	CD8+ T	t0.rpmi	ITPR1			0.7985014977716086	1.0145680891084547e-33	B_t0.lps_no/already	B	t0.lps	IL1B
									0.29514997119901576	7.81820376301683e-4	CD8+ T_t0.rpmi_no/already	CD8+ T	t0.rpmi	PIK3R1			0.4204845540108913	3.145497601039221e-33	B_t0.lps_no/already	B	t0.lps	ZFY
									0.30069982611761525	8.172762635299699e-4	CD8+ T_t0.rpmi_no/already	CD8+ T	t0.rpmi	CLDND1			-0.39445862682918786	3.4099157858441926e-33	B_t0.lps_no/already	B	t0.lps	DRAP1
									0.37310821667642324	8.664233460140776e-4	CD8+ T_t0.rpmi_no/already	CD8+ T	t0.rpmi	PRF1			-0.3920089053728595	1.0006970946552608e-32	B_t0.lps_no/already	B	t0.lps	DEK
									0.25661414846046493	0.0010990261981666644	CD8+ T_t0.rpmi_no/already	CD8+ T	t0.rpmi	PHF3			-0.4580434083708911	1.4215336775653754e-32	B_t0.lps_no/already	B	t0.lps	SNHG32
									0.2660118142357796	0.0012920529853622505	CD8+ T_t0.rpmi_no/already	CD8+ T	t0.rpmi	CSGALNACT2			-0.371726725575801	9.517905212598302e-32	B_t0.lps_no/already	B	t0.lps	TMSB10
									0.4875569472826633	0.0015658865433646786	CD8+ T_t0.rpmi_no/already	CD8+ T	t0.rpmi	CTSW			-0.4902997466551262	1.4564559256139834e-31	B_t0.lps_no/already	B	t0.lps	LRRC75A
									0.28105764493802876	0.0019969998502858146	CD8+ T_t0.rpmi_no/already	CD8+ T	t0.rpmi	SPEN			-0.3179092310008085	3.24070690732858e-31	B_t0.lps_no/already	B	t0.lps	PFDN5
									-0.33173653777086876	0.0022639709987465166	CD8+ T_t0.rpmi_no/already	CD8+ T	t0.rpmi	ID3			-0.6032168847660802	3.5548206418518497e-31	B_t0.lps_no/already	B	t0.lps	SPINT2
									0.2730953643468709	0.0023357673269950516	CD8+ T_t0.rpmi_no/already	CD8+ T	t0.rpmi	ATP2B4			-0.46950070461527504	3.752090254743021e-30	B_t0.lps_no/already	B	t0.lps	HAPLN3
									0.26042333091198877	0.0028327708581982	CD8+ T_t0.rpmi_no/already	CD8+ T	t0.rpmi	TLE4			0.31419013549428687	4.310545032205063e-29	B_t0.lps_no/already	B	t0.lps	PABPC1
									0.28537501502350704	0.0035747172545610166	CD8+ T_t0.rpmi_no/already	CD8+ T	t0.rpmi	CRYBG1			-0.4700490857623718	1.644060884357569e-28	B_t0.lps_no/already	B	t0.lps	RIPK2
									0.2785145993557683	0.003686477173356229	CD8+ T_t0.rpmi_no/already	CD8+ T	t0.rpmi	TRIP12			-0.5701433994801919	1.9076332566287772e-28	B_t0.lps_no/already	B	t0.lps	CD79B
									0.3834298896611048	0.0037327672807356558	CD8+ T_t0.rpmi_no/already	CD8+ T	t0.rpmi	KLRG1			-0.41173061128108257	2.1211736950506777e-28	B_t0.lps_no/already	B	t0.lps	IFI35
									0.2626329514946457	0.006972417141677883	CD8+ T_t0.rpmi_no/already	CD8+ T	t0.rpmi	ANKLE2			0.45618341432267506	6.2995166713288264e-28	B_t0.lps_no/already	B	t0.lps	CLEC2D
									0.26160994369288826	0.007411744042029833	CD8+ T_t0.rpmi_no/already	CD8+ T	t0.rpmi	KMT2C			-0.4186285535502692	2.5986922232047046e-26	B_t0.lps_no/already	B	t0.lps	IFI6
									0.34276525611416353	0.013175835135026851	CD8+ T_t0.rpmi_no/already	CD8+ T	t0.rpmi	SYNE1			-0.316779149562179	3.4753134854329124e-25	B_t0.lps_no/already	B	t0.lps	PSMB9
									0.27578371162374404	0.014332925582353873	CD8+ T_t0.rpmi_no/already	CD8+ T	t0.rpmi	LMNA			-0.44672189718180455	1.2771123737727812e-24	B_t0.lps_no/already	B	t0.lps	APOL2
									0.34566167835289563	0.015748159850935747	CD8+ T_t0.rpmi_no/already	CD8+ T	t0.rpmi	AC020916.1			-0.5579020107965131	1.5116832571568486e-24	B_t0.lps_no/already	B	t0.lps	PALM2-AKAP2
									0.29103720227288765	0.016657129799413493	CD8+ T_t0.rpmi_no/already	CD8+ T	t0.rpmi	GPRIN3			-0.5037578125106145	1.7122344620833626e-24	B_t0.lps_no/already	B	t0.lps	NEXN
									0.29416359505312806	0.017609430969186986	CD8+ T_t0.rpmi_no/already	CD8+ T	t0.rpmi	OPTN			-0.25887605245193335	2.9831506155198643e-24	B_t0.lps_no/already	B	t0.lps	MYL6
									0.2952522834915413	0.01764877788816519	CD8+ T_t0.rpmi_no/already	CD8+ T	t0.rpmi	RAB8B			0.5128137793438547	7.517772567443889e-24	B_t0.lps_no/already	B	t0.lps	NFKB1
									0.26166603079666295	0.019298403948010048	CD8+ T_t0.rpmi_no/already	CD8+ T	t0.rpmi	SQSTM1			-0.4196058317597854	1.473621519168263e-23	B_t0.lps_no/already	B	t0.lps	SNX8
									0.3113873787094581	0.020764768709305347	CD8+ T_t0.rpmi_no/already	CD8+ T	t0.rpmi	C1orf21			-0.3040200773870989	3.371833838928139e-23	B_t0.lps_no/already	B	t0.lps	BST2
									0.25320410839042573	0.02696130489455286	CD8+ T_t0.rpmi_no/already	CD8+ T	t0.rpmi	RBM5			-0.38568871952765704	7.546830835660938e-23	B_t0.lps_no/already	B	t0.lps	CXCR4
									0.31101686021302766	0.028134200099697724	CD8+ T_t0.rpmi_no/already	CD8+ T	t0.rpmi	ADGRE5			-0.3767849738601645	5.358562212149301e-22	B_t0.lps_no/already	B	t0.lps	RBCK1
									-0.8469985599246701	4.748547287017965e-104	B_t0.rpmi_no/already	B	t0.rpmi	XIST			-0.381978454043983	5.471786528622658e-22	B_t0.lps_no/already	B	t0.lps	KIAA0040
									-0.4555115895080002	4.497518374182186e-101	B_t0.rpmi_no/already	B	t0.rpmi	FAU			-0.32729154686305284	6.8195138996744255e-22	B_t0.lps_no/already	B	t0.lps	PSMB4
									-0.4277511800488334	4.180304993882092e-74	B_t0.rpmi_no/already	B	t0.rpmi	UBA52			-0.2562736490581634	1.864097815952023e-21	B_t0.lps_no/already	B	t0.lps	COX4I1
									1.0194644985709587	1.2031833689912196e-70	B_t0.rpmi_no/already	B	t0.rpmi	EIF1AY			-0.30584757100144144	2.6834489371099127e-21	B_t0.lps_no/already	B	t0.lps	TRMT112
									1.1164265129118551	9.143746192187836e-69	B_t0.rpmi_no/already	B	t0.rpmi	DDX3Y			-0.4193455323973676	3.712101129780373e-21	B_t0.lps_no/already	B	t0.lps	BLOC1S6
									1.670930171394951	3.2033076657440733e-67	B_t0.rpmi_no/already	B	t0.rpmi	HLA-DQA2			-0.30731255543035996	4.2263539439887156e-21	B_t0.lps_no/already	B	t0.lps	APOL6
									-0.6682175211372319	1.5413751033583127e-65	B_t0.rpmi_no/already	B	t0.rpmi	GAS5			-0.37690294415745274	2.8429909224306213e-20	B_t0.lps_no/already	B	t0.lps	NUCKS1
									-0.5758507211698642	1.4683569921171946e-58	B_t0.rpmi_no/already	B	t0.rpmi	TMSB4X			-0.3680215651739296	2.8880388977032844e-20	B_t0.lps_no/already	B	t0.lps	C1orf56
									-0.40301793693790433	3.9249669798828447e-56	B_t0.rpmi_no/already	B	t0.rpmi	HLA-C			-0.3002403195582203	3.552201206482271e-20	B_t0.lps_no/already	B	t0.lps	ETV7
									-0.4078210717583728	1.5487340971852983e-53	B_t0.rpmi_no/already	B	t0.rpmi	EEF1G			-0.29036238683131854	4.083233578167055e-20	B_t0.lps_no/already	B	t0.lps	EPSTI1
									0.7949162019168314	3.039497830089853e-50	B_t0.rpmi_no/already	B	t0.rpmi	USP9Y			-0.3717144643504078	1.9590974089637036e-19	B_t0.lps_no/already	B	t0.lps	FBXO6
									-0.7287798901104288	2.8519324079753906e-45	B_t0.rpmi_no/already	B	t0.rpmi	IFITM2			-0.3282229624750501	4.331774285319724e-19	B_t0.lps_no/already	B	t0.lps	MPHOSPH8
									0.6656271924738362	2.665890063857854e-41	B_t0.rpmi_no/already	B	t0.rpmi	UTY			-0.32548137485906237	4.853409119442228e-19	B_t0.lps_no/already	B	t0.lps	NDUFA13
									0.8772617389921974	4.840256748126615e-38	B_t0.rpmi_no/already	B	t0.rpmi	CXCL8			-0.3243356537646851	1.0454079402906736e-18	B_t0.lps_no/already	B	t0.lps	SSR4
									-0.5904132094845569	5.6019742325854584e-36	B_t0.rpmi_no/already	B	t0.rpmi	LRRC75A			-0.33323921491992514	1.2508843585032771e-18	B_t0.lps_no/already	B	t0.lps	NDUFB7
									-0.5670557250260027	5.859755385087352e-36	B_t0.rpmi_no/already	B	t0.rpmi	MX1			-0.32201245576457493	1.6096744378834747e-18	B_t0.lps_no/already	B	t0.lps	COX6B1
									-0.3962256682080554	1.3018635778530324e-33	B_t0.rpmi_no/already	B	t0.rpmi	NOP53			-0.32196014196599165	2.082283868095973e-18	B_t0.lps_no/already	B	t0.lps	PSMB10
									-0.4559563002797278	2.103034218277066e-33	B_t0.rpmi_no/already	B	t0.rpmi	CXCR4			-0.28108832154913777	3.746620863746375e-18	B_t0.lps_no/already	B	t0.lps	UXT
									0.36370747133854664	2.3834147618208868e-32	B_t0.rpmi_no/already	B	t0.rpmi	PABPC1			-0.3224815703254431	4.217261910582998e-18	B_t0.lps_no/already	B	t0.lps	TOP1
									-0.7504853559504536	5.652893336333944e-32	B_t0.rpmi_no/already	B	t0.rpmi	ISG15			-0.29261307481513343	4.570072184031468e-18	B_t0.lps_no/already	B	t0.lps	COX7C
									-0.4213320342472633	3.946483429065542e-30	B_t0.rpmi_no/already	B	t0.rpmi	TOMM7			-0.30633426156452703	8.75126183377223e-18	B_t0.lps_no/already	B	t0.lps	NDUFA4
									-0.42058224761553253	8.723547856447999e-30	B_t0.rpmi_no/already	B	t0.rpmi	COX7C			-0.2986616861511393	1.1915042877271682e-17	B_t0.lps_no/already	B	t0.lps	TOMM6
									-0.32305501268432124	1.2954450673631022e-29	B_t0.rpmi_no/already	B	t0.rpmi	HLA-A			-0.32510276435539165	2.5809391283135772e-17	B_t0.lps_no/already	B	t0.lps	LGALS9
									-0.38698298022613953	3.920322010326726e-29	B_t0.rpmi_no/already	B	t0.rpmi	SERF2			0.4640953056084356	2.7253685960297758e-17	B_t0.lps_no/already	B	t0.lps	SMG1
									-0.4212606753182837	9.797520246173275e-29	B_t0.rpmi_no/already	B	t0.rpmi	OST4			-0.2944654509634075	4.1436895332766526e-17	B_t0.lps_no/already	B	t0.lps	MZT2B
									0.49287230022158274	1.1082230955721548e-28	B_t0.rpmi_no/already	B	t0.rpmi	ZFY			-0.28573433665948844	4.859517657987835e-17	B_t0.lps_no/already	B	t0.lps	TOMM7
									-0.513340469851082	1.163055101906131e-27	B_t0.rpmi_no/already	B	t0.rpmi	IFI6			-0.30572884223850605	9.587589251897699e-17	B_t0.lps_no/already	B	t0.lps	PIM2
									-0.29449419477825245	3.732218351535444e-27	B_t0.rpmi_no/already	B	t0.rpmi	RACK1			0.44435847226811487	2.3604022996086283e-16	B_t0.lps_no/already	B	t0.lps	THBS1
									-0.4214573063102791	2.3339538386450995e-26	B_t0.rpmi_no/already	B	t0.rpmi	TMSB10			-0.4403017273530274	4.845953409456585e-16	B_t0.lps_no/already	B	t0.lps	CXCL10
									-0.33914883909431337	3.199927839799735e-26	B_t0.rpmi_no/already	B	t0.rpmi	ATP5F1E			0.3606221436802075	6.090625285197988e-16	B_t0.lps_no/already	B	t0.lps	FAM107B
									-0.31352801741690994	3.8994533789683557e-26	B_t0.rpmi_no/already	B	t0.rpmi	PFDN5			-0.2889837862241693	7.317162489928343e-16	B_t0.lps_no/already	B	t0.lps	COX6A1
									-0.4492297142395758	1.3973871955583934e-25	B_t0.rpmi_no/already	B	t0.rpmi	DRAP1			-0.2924579224409234	1.442983781681207e-15	B_t0.lps_no/already	B	t0.lps	NOL7
									-0.39777038134120524	3.026963568770657e-23	B_t0.rpmi_no/already	B	t0.rpmi	HLA-F			-0.3115755571915654	1.9229781116596264e-15	B_t0.lps_no/already	B	t0.lps	ZRSR2
									-0.5886000530016928	5.5269642442078e-23	B_t0.rpmi_no/already	B	t0.rpmi	IFIT3			-0.28244437192193605	2.7942247399295257e-15	B_t0.lps_no/already	B	t0.lps	OST4
									-0.6459695072590927	2.2838154343255825e-22	B_t0.rpmi_no/already	B	t0.rpmi	CD79B			-0.25869311516775656	3.042013344066064e-15	B_t0.lps_no/already	B	t0.lps	ACOT13
									0.5225094611153418	8.263802395351593e-22	B_t0.rpmi_no/already	B	t0.rpmi	NFKB1			-0.28566304105138074	3.816881295703762e-15	B_t0.lps_no/already	B	t0.lps	NDUFA2
									0.3627645230888148	8.763087183233783e-22	B_t0.rpmi_no/already	B	t0.rpmi	HNRNPU			-0.2840072818189201	3.839012373890752e-15	B_t0.lps_no/already	B	t0.lps	GBP4
									-0.36899374606601465	1.3512155096911775e-21	B_t0.rpmi_no/already	B	t0.rpmi	NDUFA4			-0.3153881000161807	4.529205148160711e-15	B_t0.lps_no/already	B	t0.lps	DYNLT1
									-0.4490471121075539	3.416131516725822e-21	B_t0.rpmi_no/already	B	t0.rpmi	XAF1			-0.2823571143193685	8.709104081009493e-15	B_t0.lps_no/already	B	t0.lps	AC024560.5
									-0.39870402167510743	3.754430449060912e-21	B_t0.rpmi_no/already	B	t0.rpmi	IFI35			-0.2889529860976705	9.360085142201286e-15	B_t0.lps_no/already	B	t0.lps	VAMP5
									-0.3329490016193448	7.070070245480851e-21	B_t0.rpmi_no/already	B	t0.rpmi	TMA7			-0.2869420522440074	9.414421767042736e-15	B_t0.lps_no/already	B	t0.lps	SELENOH
									0.4534075669529276	1.4825500835728255e-20	B_t0.rpmi_no/already	B	t0.rpmi	NEAT1			-0.30498507361791893	1.4839684175490704e-14	B_t0.lps_no/already	B	t0.lps	TRADD
									-0.5173194516805288	1.6990369163647855e-20	B_t0.rpmi_no/already	B	t0.rpmi	LY6E			-0.27463515371307334	1.7758480599275107e-14	B_t0.lps_no/already	B	t0.lps	HLA-DPB1
									-0.37826909885001103	3.77270638642167e-20	B_t0.rpmi_no/already	B	t0.rpmi	SNHG32			-0.28294753146908946	4.286306563638985e-14	B_t0.lps_no/already	B	t0.lps	CHMP2A
									-0.48121050243832464	4.6531401480901476e-20	B_t0.rpmi_no/already	B	t0.rpmi	ISG20			0.5419113975386356	4.593855367044114e-14	B_t0.lps_no/already	B	t0.lps	AC008105.3
									-0.3939350514809319	1.519923960146359e-19	B_t0.rpmi_no/already	B	t0.rpmi	DDT			-0.28740687466414994	4.8614829430899905e-14	B_t0.lps_no/already	B	t0.lps	PSMB7
									0.5169333899866289	1.62092109341006e-19	B_t0.rpmi_no/already	B	t0.rpmi	POLR2J3			-0.35278249784600024	5.148306213541438e-14	B_t0.lps_no/already	B	t0.lps	PLAAT4
									-0.4467624582860159	2.066762378925504e-19	B_t0.rpmi_no/already	B	t0.rpmi	OAS1			-0.8101090446865697	5.758696873650645e-14	B_t0.lps_no/already	B	t0.lps	PEG10
									-0.38860408917806044	2.2832982989006566e-19	B_t0.rpmi_no/already	B	t0.rpmi	COX8A			0.4594062564281237	7.249249531278205e-14	B_t0.lps_no/already	B	t0.lps	CXCL2
									-0.3716149701692961	4.985484602130854e-19	B_t0.rpmi_no/already	B	t0.rpmi	LSM7			-0.3000585858840745	7.344825726903619e-14	B_t0.lps_no/already	B	t0.lps	BATF3
									-0.3407857420032845	9.01777439528861e-19	B_t0.rpmi_no/already	B	t0.rpmi	ATP5MG			-0.3051423409923366	8.649349619724291e-14	B_t0.lps_no/already	B	t0.lps	GSTP1
									-0.48968651855526024	1.0795540941402917e-18	B_t0.rpmi_no/already	B	t0.rpmi	IFI44L			0.43190296669444717	9.31593789071198e-14	B_t0.lps_no/already	B	t0.lps	POLR2J3
									-0.45605020770360244	1.5353036260878812e-18	B_t0.rpmi_no/already	B	t0.rpmi	OAS3			-0.33157595812705803	1.128205036998797e-13	B_t0.lps_no/already	B	t0.lps	HOMER2
									-0.40398025226318834	1.8965610508185526e-18	B_t0.rpmi_no/already	B	t0.rpmi	SP110			0.47996945182025996	1.1449293455467758e-13	B_t0.lps_no/already	B	t0.lps	PIKFYVE
									-0.3849095132993572	3.0717362415173448e-18	B_t0.rpmi_no/already	B	t0.rpmi	EIF2AK2			-0.261523968466241	1.3296184480074962e-13	B_t0.lps_no/already	B	t0.lps	MOB3C
									-0.3413097582202791	6.834090580975407e-18	B_t0.rpmi_no/already	B	t0.rpmi	UQCR10			-0.2528929902887127	1.5866853727614057e-13	B_t0.lps_no/already	B	t0.lps	KLF13
									-0.3517080500313181	8.474564702731143e-18	B_t0.rpmi_no/already	B	t0.rpmi	NDUFS5			-0.25471002960029354	1.7276928143173997e-13	B_t0.lps_no/already	B	t0.lps	UBE2L6
									-0.2966110545650825	1.527045269403313e-17	B_t0.rpmi_no/already	B	t0.rpmi	HELZ2			-0.3305638904628392	2.1808142849648993e-13	B_t0.lps_no/already	B	t0.lps	HLA-DRB5
									-0.33771529047527116	1.6478842920800995e-17	B_t0.rpmi_no/already	B	t0.rpmi	PSME2			-0.2690346879918746	2.533019446218645e-13	B_t0.lps_no/already	B	t0.lps	GNG5
									-0.3192234237411502	1.6558098493456408e-17	B_t0.rpmi_no/already	B	t0.rpmi	TRMT112			-0.2581983575116147	1.0859435977535378e-12	B_t0.lps_no/already	B	t0.lps	TRAPPC1
									0.6534937445849394	2.401782016033904e-17	B_t0.rpmi_no/already	B	t0.rpmi	IL1B			-0.2972198355491018	1.4033860650541601e-12	B_t0.lps_no/already	B	t0.lps	RABGAP1L
									-0.3089063689188243	3.64160106120946e-17	B_t0.rpmi_no/already	B	t0.rpmi	COX5B			-0.2690592987520193	1.9679335715613093e-12	B_t0.lps_no/already	B	t0.lps	ATP5F1D
									-0.35355432925045593	5.313471312616648e-17	B_t0.rpmi_no/already	B	t0.rpmi	BST2			-0.30691722838368873	2.8779562062334705e-12	B_t0.lps_no/already	B	t0.lps	APRT
									-0.3890771041346346	7.682486842972278e-17	B_t0.rpmi_no/already	B	t0.rpmi	SSR4			-0.27766741508506865	2.8814636865328447e-12	B_t0.lps_no/already	B	t0.lps	SMDT1
									-0.25375738689107497	2.2107057149014181e-16	B_t0.rpmi_no/already	B	t0.rpmi	EEF1B2			-0.2619305430101595	3.184150846690423e-12	B_t0.lps_no/already	B	t0.lps	UFC1
									-0.359941165702659	2.8978021761356763e-16	B_t0.rpmi_no/already	B	t0.rpmi	EPSTI1			0.2957023040754314	3.643338748282215e-12	B_t0.lps_no/already	B	t0.lps	CCL4L2
									-0.39990658987295147	3.333976705946733e-16	B_t0.rpmi_no/already	B	t0.rpmi	IFIT2			-0.27383188697094796	3.754656930477227e-12	B_t0.lps_no/already	B	t0.lps	KRTCAP2
									-0.3029775301111779	7.370506615384091e-16	B_t0.rpmi_no/already	B	t0.rpmi	NDUFA13			-0.34199642730693824	3.81453921038891e-12	B_t0.lps_no/already	B	t0.lps	UBB
									-0.3037242048210892	7.442166690708529e-16	B_t0.rpmi_no/already	B	t0.rpmi	LGALS9			-0.29409477107905796	3.849928865083423e-12	B_t0.lps_no/already	B	t0.lps	SLA
									-0.25131430053608295	7.879160856232263e-16	B_t0.rpmi_no/already	B	t0.rpmi	COX4I1			-0.28517655097672256	5.835612483791565e-12	B_t0.lps_no/already	B	t0.lps	CDC26
									-0.3936406025492043	8.594864237927643e-16	B_t0.rpmi_no/already	B	t0.rpmi	KIAA0040			-0.33633537222396237	5.977445796113242e-12	B_t0.lps_no/already	B	t0.lps	MSRB1
									-0.4255058110680401	8.974850843506365e-16	B_t0.rpmi_no/already	B	t0.rpmi	HERC5			-0.2855447017456052	1.1115397678638777e-11	B_t0.lps_no/already	B	t0.lps	DDT
									-0.3421541345970296	1.8390880558151233e-15	B_t0.rpmi_no/already	B	t0.rpmi	COX6B1			-0.30920767765170476	1.3167055223579327e-11	B_t0.lps_no/already	B	t0.lps	PMAIP1
									-0.3699576958812263	3.3150265751148065e-15	B_t0.rpmi_no/already	B	t0.rpmi	MX2			-0.32742637721889456	1.5024938799340018e-11	B_t0.lps_no/already	B	t0.lps	RNASET2
									-0.3982779192876507	6.1130127232014246e-15	B_t0.rpmi_no/already	B	t0.rpmi	TNFSF10			-0.2617385248784525	2.632368936525563e-11	B_t0.lps_no/already	B	t0.lps	CTSH
									-0.3283766047291722	7.1705389501123e-15	B_t0.rpmi_no/already	B	t0.rpmi	DNPH1			-0.3115474414603032	2.8981655954277526e-11	B_t0.lps_no/already	B	t0.lps	PCED1B-AS1
									-0.321471536963825	1.009237338822246e-14	B_t0.rpmi_no/already	B	t0.rpmi	GNG5			0.5571747566594052	3.085901544008184e-11	B_t0.lps_no/already	B	t0.lps	MTRNR2L8
									-0.4030185339694522	1.2709998427452759e-14	B_t0.rpmi_no/already	B	t0.rpmi	IFIT1			-0.2795577251383716	3.3346798348650094e-11	B_t0.lps_no/already	B	t0.lps	CALM1
									-0.34287791195762995	2.5791206853379596e-14	B_t0.rpmi_no/already	B	t0.rpmi	BLOC1S1			-0.2613140189666282	3.433442587605903e-11	B_t0.lps_no/already	B	t0.lps	IGFLR1
									-0.3496774530953599	3.159248624089725e-14	B_t0.rpmi_no/already	B	t0.rpmi	C1orf56			-0.4095290935943777	3.882498276440523e-11	B_t0.lps_no/already	B	t0.lps	EAF2
									-0.3123247864663721	5.2951508960691235e-14	B_t0.rpmi_no/already	B	t0.rpmi	NDUFA2			-0.25580057444437365	4.114911574136343e-11	B_t0.lps_no/already	B	t0.lps	IRF8
									-0.335775612096354	6.674669532019293e-14	B_t0.rpmi_no/already	B	t0.rpmi	PSMB8			-0.27126761953871004	4.312698829974477e-11	B_t0.lps_no/already	B	t0.lps	AC004687.1
									-0.2743113179424168	6.89456966107996e-14	B_t0.rpmi_no/already	B	t0.rpmi	RBCK1			0.47584278662394563	4.383572146990412e-11	B_t0.lps_no/already	B	t0.lps	IFITM1
									-0.29524170300941055	7.502232441276476e-14	B_t0.rpmi_no/already	B	t0.rpmi	ZFAS1			-0.2773381541832993	4.450510372628117e-11	B_t0.lps_no/already	B	t0.lps	C19orf53
									-0.2601595185940979	1.6631877763654742e-13	B_t0.rpmi_no/already	B	t0.rpmi	HAPLN3			-0.329982656807831	5.35014342603377e-11	B_t0.lps_no/already	B	t0.lps	LTB
									-0.3395598784485898	1.7542818276449992e-13	B_t0.rpmi_no/already	B	t0.rpmi	MZT2B			-0.2841201251857949	6.371893769404854e-11	B_t0.lps_no/already	B	t0.lps	LPIN2
									-0.3070751140120209	1.914672960809414e-13	B_t0.rpmi_no/already	B	t0.rpmi	TOMM6			-0.2727708427278307	7.979886661837142e-11	B_t0.lps_no/already	B	t0.lps	MAGED2
									-0.348221533283789	1.9592740432565924e-13	B_t0.rpmi_no/already	B	t0.rpmi	CTSH			-0.2526445775358319	8.587995263751358e-11	B_t0.lps_no/already	B	t0.lps	RAP1A
									-0.307154312445884	2.3472137576389697e-13	B_t0.rpmi_no/already	B	t0.rpmi	IFI16			-0.2531126656559157	1.3768504253690488e-10	B_t0.lps_no/already	B	t0.lps	WDR83OS
									-0.2876847323246743	3.495737150346823e-13	B_t0.rpmi_no/already	B	t0.rpmi	UBL5			0.40246836455574875	1.5678011212713465e-10	B_t0.lps_no/already	B	t0.lps	NPIPB5
									-0.2892119977419475	3.5235669376593275e-13	B_t0.rpmi_no/already	B	t0.rpmi	UNC93B1			0.3760944304907232	1.8832745596458572e-10	B_t0.lps_no/already	B	t0.lps	ZEB2
									0.5205860486800971	4.918289397794983e-13	B_t0.rpmi_no/already	B	t0.rpmi	AC008105.3			-0.26246098206724877	2.645074681043783e-10	B_t0.lps_no/already	B	t0.lps	UQCRB
									-0.42986828694897516	6.156451644247557e-13	B_t0.rpmi_no/already	B	t0.rpmi	SOCS1			-0.263273727965347	3.524821604748317e-10	B_t0.lps_no/already	B	t0.lps	WASF2
									-0.3080258034399783	6.840429495278204e-13	B_t0.rpmi_no/already	B	t0.rpmi	NUCKS1			-0.26166171509422465	4.4051792788148326e-10	B_t0.lps_no/already	B	t0.lps	UQCR10
									-0.37751201462203987	9.24050949841379e-13	B_t0.rpmi_no/already	B	t0.rpmi	AC004687.1			-0.28422270862612875	5.071709767030646e-10	B_t0.lps_no/already	B	t0.lps	GLRX
									-0.2875196608242989	2.8582009720751e-12	B_t0.rpmi_no/already	B	t0.rpmi	UQCRB			-0.25518782604935236	7.044164577952105e-10	B_t0.lps_no/already	B	t0.lps	TMEM120B
									-0.3671616264335458	2.9188173456191913e-12	B_t0.rpmi_no/already	B	t0.rpmi	IRF7			0.42077569661637426	1.246044115095656e-9	B_t0.lps_no/already	B	t0.lps	TGFB1
									-0.30406130548749655	3.956245285502627e-12	B_t0.rpmi_no/already	B	t0.rpmi	SMDT1			0.4833980740357968	1.2504344806730995e-9	B_t0.lps_no/already	B	t0.lps	DDIT4
									-0.28323977454075466	4.150643444726978e-12	B_t0.rpmi_no/already	B	t0.rpmi	LAP3			-0.2719741807066617	1.837433859450004e-9	B_t0.lps_no/already	B	t0.lps	AP1B1
									-0.2540109485763937	9.365747956348954e-12	B_t0.rpmi_no/already	B	t0.rpmi	PSMB7			0.2628503626357346	3.157597967037352e-9	B_t0.lps_no/already	B	t0.lps	ADAR
									-0.3175306833621403	1.0731389066962954e-11	B_t0.rpmi_no/already	B	t0.rpmi	GSTP1			-0.26475774772121385	3.304982195483398e-9	B_t0.lps_no/already	B	t0.lps	CKS1B
									-0.29234531476428915	1.0926141192395984e-11	B_t0.rpmi_no/already	B	t0.rpmi	NOP10			0.33389039370498264	3.4930327075778077e-9	B_t0.lps_no/already	B	t0.lps	EIF4G2
									-0.2512718995169744	2.2976694644325238e-11	B_t0.rpmi_no/already	B	t0.rpmi	LENG9			0.31226696470827964	5.450218689778126e-9	B_t0.lps_no/already	B	t0.lps	GLS
									-0.27714888908872304	3.466328510466043e-11	B_t0.rpmi_no/already	B	t0.rpmi	SNHG6			0.40486328394141347	6.22489352466243e-9	B_t0.lps_no/already	B	t0.lps	FAM49A
									-0.31050408209340263	3.547664512455101e-11	B_t0.rpmi_no/already	B	t0.rpmi	TRIM22			-0.2624041551492171	6.451564464358086e-9	B_t0.lps_no/already	B	t0.lps	ZC3H13
									-0.26482629841573546	4.904859629782976e-11	B_t0.rpmi_no/already	B	t0.rpmi	COX6A1			0.3375928882669843	7.01969712652679e-9	B_t0.lps_no/already	B	t0.lps	SRGN
									-0.29616116305956375	4.973482495038498e-11	B_t0.rpmi_no/already	B	t0.rpmi	SP140			-0.2696505341998925	7.907845124223136e-9	B_t0.lps_no/already	B	t0.lps	NDUFS5
									-0.2986177819624354	7.58161680351057e-11	B_t0.rpmi_no/already	B	t0.rpmi	UQCR11			0.4215093768400926	1.3955702485944822e-8	B_t0.lps_no/already	B	t0.lps	AHNAK
									0.38804348434697356	9.481712440365363e-11	B_t0.rpmi_no/already	B	t0.rpmi	ASH1L			0.2802380845685075	1.8140835460667812e-8	B_t0.lps_no/already	B	t0.lps	HNRNPU
									-0.45486643347898115	1.2481139652466578e-10	B_t0.rpmi_no/already	B	t0.rpmi	HLA-DRB5			0.3030549036772259	3.3130785422425814e-8	B_t0.lps_no/already	B	t0.lps	SLC38A1
									0.4081549536868877	1.4889673727717483e-10	B_t0.rpmi_no/already	B	t0.rpmi	CCL3			0.3914528640287158	4.3295436191532465e-8	B_t0.lps_no/already	B	t0.lps	RESF1
									-0.26171708334074606	1.8632059974809338e-10	B_t0.rpmi_no/already	B	t0.rpmi	GPSM3			-0.2652825489077435	6.202528617754052e-8	B_t0.lps_no/already	B	t0.lps	CIR1
									-0.2863804768230338	2.0759996880944554e-10	B_t0.rpmi_no/already	B	t0.rpmi	SRSF5			-0.25120252460801984	6.836271206486581e-8	B_t0.lps_no/already	B	t0.lps	PAX5
									-0.27853050089510756	2.1410517059127497e-10	B_t0.rpmi_no/already	B	t0.rpmi	TRBC2			-0.2501476295050906	7.243524010545559e-8	B_t0.lps_no/already	B	t0.lps	P2RY14
									-0.2713896157275819	2.3375397246646787e-10	B_t0.rpmi_no/already	B	t0.rpmi	HLA-DPB1			0.4230751969168851	1.2557725825213473e-7	B_t0.lps_no/already	B	t0.lps	LYST
									-0.26325831116323695	2.596459426745162e-10	B_t0.rpmi_no/already	B	t0.rpmi	SLC25A6			-0.2521813628722558	2.0995625531351135e-7	B_t0.lps_no/already	B	t0.lps	RWDD1
									-0.30064598074674564	2.682621093458675e-10	B_t0.rpmi_no/already	B	t0.rpmi	ELOB			0.41647871276283377	2.3716838079225964e-7	B_t0.lps_no/already	B	t0.lps	ATF7IP
									-0.2535333171192351	3.274203441640289e-10	B_t0.rpmi_no/already	B	t0.rpmi	PSMB4			0.307369172163253	3.0195963536718024e-7	B_t0.lps_no/already	B	t0.lps	DDX6
									0.3777957800906151	3.8751687982116565e-10	B_t0.rpmi_no/already	B	t0.rpmi	SMG1			0.45849361642873443	4.109487552188854e-7	B_t0.lps_no/already	B	t0.lps	VPS37B
									-0.266150925183156	4.268144321636812e-10	B_t0.rpmi_no/already	B	t0.rpmi	VAMP5			-0.2578562778393534	4.934216062131427e-7	B_t0.lps_no/already	B	t0.lps	PHF20L1
									-0.2573556382675096	4.3109864634011795e-10	B_t0.rpmi_no/already	B	t0.rpmi	LAMTOR4			0.4210417997585858	7.227945744050152e-7	B_t0.lps_no/already	B	t0.lps	LINC-PINT
									-0.28404054300845716	4.317472021527334e-10	B_t0.rpmi_no/already	B	t0.rpmi	NDUFB7			0.44042015064682594	1.282811137032933e-6	B_t0.lps_no/already	B	t0.lps	CCL3L1
									-0.25781559697722223	5.396779770219574e-10	B_t0.rpmi_no/already	B	t0.rpmi	CD37			-0.250975756912434	2.4920306474404977e-6	B_t0.lps_no/already	B	t0.lps	S100A11
									-0.2511972969131282	1.0620590933640563e-9	B_t0.rpmi_no/already	B	t0.rpmi	WDR83OS			0.3671231165864879	4.111286007573162e-6	B_t0.lps_no/already	B	t0.lps	CD44
									-0.25972794026051105	1.2760922940526777e-9	B_t0.rpmi_no/already	B	t0.rpmi	SPINT2			0.3415059839513588	4.1594022703598555e-6	B_t0.lps_no/already	B	t0.lps	SLFN5
									-0.2796823532425128	1.3381650501946108e-9	B_t0.rpmi_no/already	B	t0.rpmi	NDUFB2			0.35644196061809574	5.160047120681197e-6	B_t0.lps_no/already	B	t0.lps	MAP4K4
									-0.2689536580112719	1.4911862390318538e-09	B_t0.rpmi_no/already	B	t0.rpmi	UBE2L6			0.40809740783436377	6.470517107547562e-6	B_t0.lps_no/already	B	t0.lps	ATP1A1
									-0.2515152549878157	1.6274035031357346e-9	B_t0.rpmi_no/already	B	t0.rpmi	SELENOH			-0.306598052060997	9.523078904499857e-6	B_t0.lps_no/already	B	t0.lps	SNHG8
									-0.3111571973389051	1.6338215624348754e-9	B_t0.rpmi_no/already	B	t0.rpmi	SAMD9L			0.26426673650656296	1.8193040444991428e-5	B_t0.lps_no/already	B	t0.lps	WARS
									-0.2795312780097414	1.694402142610823e-9	B_t0.rpmi_no/already	B	t0.rpmi	UXT			0.3307734329177132	2.0973756420142994e-5	B_t0.lps_no/already	B	t0.lps	CHD1
									-0.25734768565207267	1.8176141482120565e-9	B_t0.rpmi_no/already	B	t0.rpmi	NOL7			0.4368897038323145	2.1346546962726385e-5	B_t0.lps_no/already	B	t0.lps	ST8SIA4
									0.40194397975727325	4.023488420931788e-9	B_t0.rpmi_no/already	B	t0.rpmi	BACH1			0.31462204756146184	2.3613340894998223e-5	B_t0.lps_no/already	B	t0.lps	HIF1A
									-0.27748556894282594	4.514927791907976e-9	B_t0.rpmi_no/already	B	t0.rpmi	ELOF1			0.3238009446759459	4.167627334598184e-5	B_t0.lps_no/already	B	t0.lps	CHSY1
									-0.2524170025897934	5.037285904386946e-9	B_t0.rpmi_no/already	B	t0.rpmi	C9orf16			0.3045278003475327	4.296724773084088e-5	B_t0.lps_no/already	B	t0.lps	IGHG3
									-0.26765903001742997	5.21511472425392e-9	B_t0.rpmi_no/already	B	t0.rpmi	HSH2D			0.3703665409177559	4.702157390151497e-5	B_t0.lps_no/already	B	t0.lps	LINC00513
									-0.2676578952555242	5.253009098254134e-9	B_t0.rpmi_no/already	B	t0.rpmi	AC009950.1			0.3806541390873064	5.799050733149608e-5	B_t0.lps_no/already	B	t0.lps	PCSK7
									-0.30588441909579034	7.50787581403185e-9	B_t0.rpmi_no/already	B	t0.rpmi	GMFG			0.38597592322164664	6.04849179469009e-5	B_t0.lps_no/already	B	t0.lps	ANKLE2
									-0.27333778701723555	9.597116617048764e-9	B_t0.rpmi_no/already	B	t0.rpmi	APRT			0.3755793292043702	7.246216901862601e-5	B_t0.lps_no/already	B	t0.lps	TET2
									-0.33973246432314874	1.0313472649596813e-8	B_t0.rpmi_no/already	B	t0.rpmi	S100A11			0.35709419932893577	1.020430831108467e-4	B_t0.lps_no/already	B	t0.lps	AP000240.1
									-0.2556263420536019	1.0391411614699672e-8	B_t0.rpmi_no/already	B	t0.rpmi	APOL6			0.37037121555779706	1.2696387260494686e-4	B_t0.lps_no/already	B	t0.lps	RANBP2
									-0.25732635218101807	1.0993348372505166e-8	B_t0.rpmi_no/already	B	t0.rpmi	PSMB9			0.36068752785788905	1.309875846836066e-4	B_t0.lps_no/already	B	t0.lps	OTUD4
									-0.25337770415094174	1.1929553226739245e-8	B_t0.rpmi_no/already	B	t0.rpmi	WASF2			0.35299118095207116	1.4201167493990485e-4	B_t0.lps_no/already	B	t0.lps	ASXL1
									-0.2501600729548945	1.2882834141079581e-8	B_t0.rpmi_no/already	B	t0.rpmi	ATP5IF1			0.33024464032665257	1.6092147648568843e-4	B_t0.lps_no/already	B	t0.lps	RAB8B
									-0.2755223313822498	1.3064300522125058e-8	B_t0.rpmi_no/already	B	t0.rpmi	SMIM26			0.4795509867903278	1.6410922016717026e-4	B_t0.lps_no/already	B	t0.lps	HSPA5
									0.37737035662046425	1.3949151562451183e-8	B_t0.rpmi_no/already	B	t0.rpmi	BPTF			0.30346671441437123	1.6757273789859694e-4	B_t0.lps_no/already	B	t0.lps	ASH1L
									-0.2542705013282105	1.4774086940862138e-8	B_t0.rpmi_no/already	B	t0.rpmi	PET100			0.38360689218196353	1.8351504379792558e-4	B_t0.lps_no/already	B	t0.lps	NRROS
									-0.2762962522522505	1.5672383997440885e-8	B_t0.rpmi_no/already	B	t0.rpmi	EIF2S3			0.3381918268958828	1.8995978418827116e-4	B_t0.lps_no/already	B	t0.lps	IPO5
									-0.439275271625986	1.9167402264850816e-8	B_t0.rpmi_no/already	B	t0.rpmi	GBP1			0.2670943224999185	1.9860504551162257e-4	B_t0.lps_no/already	B	t0.lps	ANKRD11
									-0.2519290366983258	2.0710375860581823e-8	B_t0.rpmi_no/already	B	t0.rpmi	COMMD6			-0.3196074365465255	2.2324133687048924e-4	B_t0.lps_no/already	B	t0.lps	ZFAND2A
									-0.2691582386429774	3.67031776624732e-8	B_t0.rpmi_no/already	B	t0.rpmi	APOBEC3C			0.3496110543861062	2.3235771532060663e-4	B_t0.lps_no/already	B	t0.lps	BIRC3
									-0.2773116469473438	4.622222327119343e-8	B_t0.rpmi_no/already	B	t0.rpmi	STAT2			0.29099333090063695	2.5252527368634255e-4	B_t0.lps_no/already	B	t0.lps	CD99
									-0.2636743082497215	6.009709797374783e-8	B_t0.rpmi_no/already	B	t0.rpmi	C4orf3			0.3437012443860068	2.632076690994434e-4	B_t0.lps_no/already	B	t0.lps	USP7
									-0.28139860202853906	8.409642464645792e-8	B_t0.rpmi_no/already	B	t0.rpmi	ATP5MF			0.36851047691597494	3.223059995732484e-4	B_t0.lps_no/already	B	t0.lps	SOS2
									0.29860001622709964	9.20309888100399e-8	B_t0.rpmi_no/already	B	t0.rpmi	SLC38A1			0.2572223099340971	3.886251262953765e-4	B_t0.lps_no/already	B	t0.lps	SF1
									-0.4046408157295427	1.2220260527014398e-7	B_t0.rpmi_no/already	B	t0.rpmi	LTB			0.29434674642286773	4.151692429079565e-4	B_t0.lps_no/already	B	t0.lps	LPXN
									-0.267085203776392	1.2946348923193326e-7	B_t0.rpmi_no/already	B	t0.rpmi	NMI			0.3235002368348232	5.199321075733937e-4	B_t0.lps_no/already	B	t0.lps	SPEN
									-0.25536190817686366	1.6375275203550828e-7	B_t0.rpmi_no/already	B	t0.rpmi	CHCHD10			0.26037777789756733	5.330536577893796e-4	B_t0.lps_no/already	B	t0.lps	ZNF207
									-0.28713586450936424	1.7460947093169692e-7	B_t0.rpmi_no/already	B	t0.rpmi	RNASET2			0.30756987650072815	6.132654258197943e-4	B_t0.lps_no/already	B	t0.lps	MANBA
									-0.25602103025849976	2.805000155612778e-7	B_t0.rpmi_no/already	B	t0.rpmi	FKBP8			0.28629264713615243	9.753799107101191e-4	B_t0.lps_no/already	B	t0.lps	PDCD6IP
									-0.31373366830943117	4.797486561959773e-7	B_t0.rpmi_no/already	B	t0.rpmi	RNF213			0.33418852743833355	0.001052729844105087	B_t0.lps_no/already	B	t0.lps	EIF2AK3
									-0.2583539238200647	5.544794085902232e-7	B_t0.rpmi_no/already	B	t0.rpmi	HIGD2A			0.36005680901319576	0.0012725587089497483	B_t0.lps_no/already	B	t0.lps	SLC7A5
									-0.25306841022710946	9.119099681939818e-7	B_t0.rpmi_no/already	B	t0.rpmi	PRDX5			0.3123011634208046	0.0012798240539567865	B_t0.lps_no/already	B	t0.lps	BACH1
									-0.33172903655232344	1.08157711888117e-6	B_t0.rpmi_no/already	B	t0.rpmi	RGS1			0.3232426147821572	0.001328322342142779	B_t0.lps_no/already	B	t0.lps	MARCH6
									0.3982307149454628	1.6747578112379307e-6	B_t0.rpmi_no/already	B	t0.rpmi	HIST1H1E			0.31339013846767716	0.0015705833040111493	B_t0.lps_no/already	B	t0.lps	PPP1R15A
									0.2887014935877734	1.9575083205754077e-6	B_t0.rpmi_no/already	B	t0.rpmi	BIRC3			0.3125406908946462	0.0016611717938951965	B_t0.lps_no/already	B	t0.lps	BASP1
									-0.2574987674149576	2.3446986412355656e-6	B_t0.rpmi_no/already	B	t0.rpmi	KRTCAP2			0.32132818618040493	0.0019676784213789543	B_t0.lps_no/already	B	t0.lps	NFAT5
									-0.2575021768303889	2.43732186160557e-6	B_t0.rpmi_no/already	B	t0.rpmi	POLD4			0.4049348449407879	0.0022134379654434656	B_t0.lps_no/already	B	t0.lps	IRF4
									-0.2601867461071329	3.136197401002369e-6	B_t0.rpmi_no/already	B	t0.rpmi	PLSCR1			0.32406503482338955	0.002604703842858393	B_t0.lps_no/already	B	t0.lps	USP25
									-0.26087020454880117	9.717793928636772e-6	B_t0.rpmi_no/already	B	t0.rpmi	CALR			0.31880910592106626	0.0027981544346003906	B_t0.lps_no/already	B	t0.lps	BPTF
									0.26611401649904476	1.0899249678368033e-5	B_t0.rpmi_no/already	B	t0.rpmi	SF1			0.3575742723315245	0.003276922467150285	B_t0.lps_no/already	B	t0.lps	PRKAR1A
									0.34102038473158536	1.1783344587470592e-5	B_t0.rpmi_no/already	B	t0.rpmi	SNX9			0.4054366961675515	0.0035879828289264123	B_t0.lps_no/already	B	t0.lps	BCL2A1
									-0.31161674678769735	1.2930058811055879e-5	B_t0.rpmi_no/already	B	t0.rpmi	IGHM			0.30113189716848243	0.0049865737570186615	B_t0.lps_no/already	B	t0.lps	ARID1B
									-0.25052764438701036	1.4687350104773569e-5	B_t0.rpmi_no/already	B	t0.rpmi	HNRNPH1			0.3084365075485418	0.005793170764509535	B_t0.lps_no/already	B	t0.lps	GNA13
									0.27905782409771573	2.4911137988031973e-5	B_t0.rpmi_no/already	B	t0.rpmi	GPBP1			0.2737978452938652	0.006461213559633454	B_t0.lps_no/already	B	t0.lps	NFE2L2
									0.400416182843661	7.567236592503383e-5	B_t0.rpmi_no/already	B	t0.rpmi	CCL3L1			-0.254615476923191	0.007554129440149409	B_t0.lps_no/already	B	t0.lps	UBC
									0.3877645830197014	1.2383822575599108e-4	B_t0.rpmi_no/already	B	t0.rpmi	SOS2			0.2868274507315759	0.011551634056042854	B_t0.lps_no/already	B	t0.lps	CNST
									0.2892213738925089	2.1065994161716746e-4	B_t0.rpmi_no/already	B	t0.rpmi	SFPQ			0.3249234618449579	0.013166477513136456	B_t0.lps_no/already	B	t0.lps	HSP90B1
									0.35292066459852856	2.3324771767139216e-4	B_t0.rpmi_no/already	B	t0.rpmi	MAP4K4			0.29306432326584897	0.013727439165471034	B_t0.lps_no/already	B	t0.lps	FMNL1
									-0.2554229240813011	3.28163414238679e-4	B_t0.rpmi_no/already	B	t0.rpmi	SNHG8			0.2552138737463747	0.015385568996716989	B_t0.lps_no/already	B	t0.lps	ZNF770
									0.2934805350599725	4.4676112234654387e-4	B_t0.rpmi_no/already	B	t0.rpmi	ANKRD11			0.344211377036478	0.018674530439790407	B_t0.lps_no/already	B	t0.lps	ZBTB10
									-0.2962052925314771	6.615453656500615e-4	B_t0.rpmi_no/already	B	t0.rpmi	IFI30			0.31387187437157416	0.020140379360244872	B_t0.lps_no/already	B	t0.lps	HIVEP2
									0.2994287810123579	8.40955323719656e-4	B_t0.rpmi_no/already	B	t0.rpmi	ZNF207			0.31753788473746636	0.029908846113851587	B_t0.lps_no/already	B	t0.lps	NR4A2
									0.3832793777840666	0.0010635321396649355	B_t0.rpmi_no/already	B	t0.rpmi	MALT1			0.3058368502496944	0.030765941765869952	B_t0.lps_no/already	B	t0.lps	TARS
									-0.255885192510632	0.0014696633573213329	B_t0.rpmi_no/already	B	t0.rpmi	TYMP			0.2821897100698163	0.03411325150621555	B_t0.lps_no/already	B	t0.lps	TRIP12
									-0.2598312140303584	0.0014870091841332844	B_t0.rpmi_no/already	B	t0.rpmi	RGS16			0.3123197782259741	0.03751560908521709	B_t0.lps_no/already	B	t0.lps	AGPAT5
									-0.33220778910183824	0.001591003242019121	B_t0.rpmi_no/already	B	t0.rpmi	CD52			0.3321139561226929	0.03978709908146864	B_t0.lps_no/already	B	t0.lps	SLC38A2
									0.40634587983649895	0.0016851641952422335	B_t0.rpmi_no/already	B	t0.rpmi	TET2			0.38487222160713197	0.04968930424019047	B_t0.lps_no/already	B	t0.lps	NIN
									-0.27092369305333586	0.002806668970503053	B_t0.rpmi_no/already	B	t0.rpmi	ACP5			1.2629806760558437	5.857979315386947e-155	NK_t0.lps_no/already	NK	t0.lps	CXCL8
									0.31270710908537747	0.003544925362160435	B_t0.rpmi_no/already	B	t0.rpmi	NUTM2A-AS1			-0.47739364725498223	1.0639953970176603e-153	NK_t0.lps_no/already	NK	t0.lps	TPT1
									0.3725950263312159	0.0035475099399246636	B_t0.rpmi_no/already	B	t0.rpmi	MTRNR2L8			-0.6708795718128977	3.777987866371955e-151	NK_t0.lps_no/already	NK	t0.lps	XIST
									0.34309972073383554	0.004791677196007965	B_t0.rpmi_no/already	B	t0.rpmi	RANBP2			1.0013945623987488	2.6544835197395927e-150	NK_t0.lps_no/already	NK	t0.lps	IFITM1
									0.33399088913733355	0.004877720630478751	B_t0.rpmi_no/already	B	t0.rpmi	NFAT5			1.169731830012115	4.0790835076591256e-132	NK_t0.lps_no/already	NK	t0.lps	DDX3Y
									0.36877587634985654	0.006541215712626172	B_t0.rpmi_no/already	B	t0.rpmi	TARS			-0.3665782992651794	2.429179874641184e-125	NK_t0.lps_no/already	NK	t0.lps	HLA-C
									0.3232932548251588	0.007244802224974384	B_t0.rpmi_no/already	B	t0.rpmi	USP24			-0.4478063844492377	2.139019545649879e-115	NK_t0.lps_no/already	NK	t0.lps	TMSB4X
									0.32280006523785687	0.007449152478095669	B_t0.rpmi_no/already	B	t0.rpmi	WARS			-0.46982685598559293	6.491986748320141e-99	NK_t0.lps_no/already	NK	t0.lps	UBA52
									-0.25788458867915254	0.007806371308041838	B_t0.rpmi_no/already	B	t0.rpmi	PPM1K			0.665628309572095	4.685697425624365e-83	NK_t0.lps_no/already	NK	t0.lps	NEAT1
									0.3516287392116102	0.009744203512340632	B_t0.rpmi_no/already	B	t0.rpmi	TOP2B			-0.40636341032233325	6.690639839734162e-81	NK_t0.lps_no/already	NK	t0.lps	FAU
									0.3949301182826658	0.01653488086536003	B_t0.rpmi_no/already	B	t0.rpmi	AP000787.1			-0.5359361516651835	8.51244449471818e-81	NK_t0.lps_no/already	NK	t0.lps	EEF1G
									0.3181931444752941	0.017113962465415935	B_t0.rpmi_no/already	B	t0.rpmi	RHOQ			0.8750828890999489	9.711401418538754e-75	NK_t0.lps_no/already	NK	t0.lps	IL1B
									0.3380519123491068	0.017435799497037358	B_t0.rpmi_no/already	B	t0.rpmi	ANKLE2			-0.5435280711467767	1.7402404476858713e-66	NK_t0.lps_no/already	NK	t0.lps	CXCR4
									0.5897520899110713	0.019767493412287597	B_t0.rpmi_no/already	B	t0.rpmi	CCL4L2			0.6024231626974539	1.4466283204149466e-63	NK_t0.lps_no/already	NK	t0.lps	USP9Y
									0.2888014791459071	0.033804248182353905	B_t0.rpmi_no/already	B	t0.rpmi	BICDL1			-0.45504832908143644	2.171684078738405e-62	NK_t0.lps_no/already	NK	t0.lps	EEF1B2
									0.2778350230574862	0.03605000198139085	B_t0.rpmi_no/already	B	t0.rpmi	LINC-PINT			-0.36273908940001	2.8643390226274216e-62	NK_t0.lps_no/already	NK	t0.lps	MYL6
									0.28861534816189044	0.038862679429087804	B_t0.rpmi_no/already	B	t0.rpmi	IKZF2			-0.40389809354606276	8.857579930485161e-61	NK_t0.lps_no/already	NK	t0.lps	IFI6
									0.2699904237847133	0.04058410964655273	B_t0.rpmi_no/already	B	t0.rpmi	NPIPB5			0.5836959041424025	1.7929933677387942e-59	NK_t0.lps_no/already	NK	t0.lps	ZFY
									0.3055937468097112	0.0467244933464105	B_t0.rpmi_no/already	B	t0.rpmi	TRIP12			0.5580716203396623	2.5107010652763033e-59	NK_t0.lps_no/already	NK	t0.lps	ZEB2
									-0.7928557858543566	2.3368778663720934e-144	NK_t0.rpmi_no/already	NK	t0.rpmi	XIST			-0.44571115195275635	7.052885460803803e-58	NK_t0.lps_no/already	NK	t0.lps	ISG15
									-0.544602296318196	2.185929568496491e-143	NK_t0.rpmi_no/already	NK	t0.rpmi	FAU			-0.3348450435004633	1.0877606130954894e-57	NK_t0.lps_no/already	NK	t0.lps	ISG20
									-0.5706996685308763	2.6490390415774326e-135	NK_t0.rpmi_no/already	NK	t0.rpmi	UBA52			-0.6535007459781523	1.2154360294963775e-56	NK_t0.lps_no/already	NK	t0.lps	LAG3
									-0.4647855898285238	2.279567207493556e-119	NK_t0.rpmi_no/already	NK	t0.rpmi	TPT1			-0.5028088900792285	1.243829129326658e-55	NK_t0.lps_no/already	NK	t0.lps	NOP53
									-0.4346883429098325	2.9742013878832343e-99	NK_t0.rpmi_no/already	NK	t0.rpmi	TMSB4X			-0.6607638293187925	2.214149050782526e-55	NK_t0.lps_no/already	NK	t0.lps	TRBC2
									-0.7798697413382687	5.979154636098337e-84	NK_t0.rpmi_no/already	NK	t0.rpmi	GAS5			0.904301794270487	3.482735662474426e-55	NK_t0.lps_no/already	NK	t0.lps	CCL3
									1.0525967093096023	1.274498111442829e-83	NK_t0.rpmi_no/already	NK	t0.rpmi	DDX3Y			0.5949120385265465	1.5559170271480815e-54	NK_t0.lps_no/already	NK	t0.lps	PRKY
									0.9207600675745412	7.264347792033214e-79	NK_t0.rpmi_no/already	NK	t0.rpmi	PRKY			-0.5468929301047571	1.6307914575043122e-54	NK_t0.lps_no/already	NK	t0.lps	PMEPA1
									-0.5551190166407958	1.157435963644724e-78	NK_t0.rpmi_no/already	NK	t0.rpmi	CXCR4			0.8061277092193833	3.4194454050058354e-54	NK_t0.lps_no/already	NK	t0.lps	CCL4
									-0.5095439939279265	3.64347222526455e-67	NK_t0.rpmi_no/already	NK	t0.rpmi	EEF1G			-0.6239077245538169	2.2623362413502568e-52	NK_t0.lps_no/already	NK	t0.lps	MT2A
									-0.5339092613067615	1.8913165552195872e-66	NK_t0.rpmi_no/already	NK	t0.rpmi	OST4			-0.6789171854609837	1.693524933175564e-51	NK_t0.lps_no/already	NK	t0.lps	CD3D
									0.8894265035761025	6.401754337762841e-66	NK_t0.rpmi_no/already	NK	t0.rpmi	CXCL8			-0.3651027746637294	4.608736141946977e-49	NK_t0.lps_no/already	NK	t0.lps	RACK1
									-0.6575766153233862	1.7924363840299933e-63	NK_t0.rpmi_no/already	NK	t0.rpmi	C1orf56			-0.5988317194328283	4.285229821885373e-48	NK_t0.lps_no/already	NK	t0.lps	GAS5
									0.627923934141533	1.3727441092280189e-59	NK_t0.rpmi_no/already	NK	t0.rpmi	ZEB2			-0.6356272456997007	2.2845622619023366e-47	NK_t0.lps_no/already	NK	t0.lps	PTMS
									-0.49363407294933737	9.183676760999431e-58	NK_t0.rpmi_no/already	NK	t0.rpmi	TOMM7			-0.32868934717058496	2.518868327938686e-47	NK_t0.lps_no/already	NK	t0.lps	OAZ1
									0.6797662039500717	1.212682123960936e-55	NK_t0.rpmi_no/already	NK	t0.rpmi	UTY			-0.5907404047012053	6.384023048064385e-47	NK_t0.lps_no/already	NK	t0.lps	IFITM2
									-0.897646245354492	1.3960114041415007e-53	NK_t0.rpmi_no/already	NK	t0.rpmi	CD3D			0.4580838144921343	3.1184388401552538e-46	NK_t0.lps_no/already	NK	t0.lps	EIF1AY
									0.5801791358736459	8.3767995572494e-53	NK_t0.rpmi_no/already	NK	t0.rpmi	NEAT1			0.4645006999753992	3.5640407513337696e-46	NK_t0.lps_no/already	NK	t0.lps	UTY
									-0.45472346935725305	1.018363983167833e-52	NK_t0.rpmi_no/already	NK	t0.rpmi	TMA7			-0.4032156690359163	1.2032491452066027e-45	NK_t0.lps_no/already	NK	t0.lps	CALM1
									-0.5190708415089826	1.2631066890952448e-52	NK_t0.rpmi_no/already	NK	t0.rpmi	LRRC75A			-0.41741830833632143	6.990702266996108e-43	NK_t0.lps_no/already	NK	t0.lps	NDUFB8
									-0.4399776275910816	2.859059364717409e-50	NK_t0.rpmi_no/already	NK	t0.rpmi	EEF1B2			0.5455311949271504	1.6207605543570186e-41	NK_t0.lps_no/already	NK	t0.lps	HIF1A
									0.6373095103518593	2.5233229696914212e-49	NK_t0.rpmi_no/already	NK	t0.rpmi	USP9Y			-0.4197257404216055	1.9422355754798454e-41	NK_t0.lps_no/already	NK	t0.lps	LRRC75A
									-0.5556237391167658	3.464254357626587e-49	NK_t0.rpmi_no/already	NK	t0.rpmi	ZFAS1			-0.32289112541756104	1.291414095334212e-40	NK_t0.lps_no/already	NK	t0.lps	NACA
									-0.2759378454547745	2.5505616465311233e-48	NK_t0.rpmi_no/already	NK	t0.rpmi	HLA-C			-0.34117363862555106	4.8840465183794235e-39	NK_t0.lps_no/already	NK	t0.lps	PFDN5
									-0.4593189537393343	1.0003881809557263e-46	NK_t0.rpmi_no/already	NK	t0.rpmi	SNHG6			-0.3767469459780748	3.228661024378303e-38	NK_t0.lps_no/already	NK	t0.lps	OST4
									-0.4229070877226375	1.0472202230594925e-46	NK_t0.rpmi_no/already	NK	t0.rpmi	COX7C			-0.378529567575868	3.6616842810889965e-37	NK_t0.lps_no/already	NK	t0.lps	MRFAP1
									-0.4314850031160913	7.743178060194544e-45	NK_t0.rpmi_no/already	NK	t0.rpmi	UQCRB			-0.35125675452832983	6.820893561602509e-37	NK_t0.lps_no/already	NK	t0.lps	GAPDH
									-0.571640648216738	8.179307706713507e-45	NK_t0.rpmi_no/already	NK	t0.rpmi	TRBC2			-0.40988759542881703	9.718945936332745e-37	NK_t0.lps_no/already	NK	t0.lps	S1PR4
									-0.7467294546334644	2.085327702980571e-43	NK_t0.rpmi_no/already	NK	t0.rpmi	ISG15			-0.27495071499863055	4.30681621586361e-36	NK_t0.lps_no/already	NK	t0.lps	EIF1
									-0.6088366262204059	2.1605671051885827e-42	NK_t0.rpmi_no/already	NK	t0.rpmi	S100A11			0.6222377043702174	9.733768316748094e-36	NK_t0.lps_no/already	NK	t0.lps	POLR2J3
									-0.4630927530789428	1.34544518549565e-41	NK_t0.rpmi_no/already	NK	t0.rpmi	NOP53			-0.2974579516804807	1.0950659008268095e-35	NK_t0.lps_no/already	NK	t0.lps	COX4I1
									-0.46750589063227865	1.6528871306947066e-41	NK_t0.rpmi_no/already	NK	t0.rpmi	TRMT112			-0.3935431501472175	1.496390663464521e-35	NK_t0.lps_no/already	NK	t0.lps	FTH1
									-0.6084921546895992	8.776014934807008e-39	NK_t0.rpmi_no/already	NK	t0.rpmi	IFI6			-0.364929360978405	1.8226409661693824e-35	NK_t0.lps_no/already	NK	t0.lps	PSMA7
									-0.4263999296266303	4.5838253363915517e-38	NK_t0.rpmi_no/already	NK	t0.rpmi	NDUFS5			-0.32633120979924257	3.292677526596244e-35	NK_t0.lps_no/already	NK	t0.lps	BTG1
									-0.36012672008495805	1.0316129522800344e-37	NK_t0.rpmi_no/already	NK	t0.rpmi	ATP5F1E			-0.3894317271358516	5.068682437547473e-35	NK_t0.lps_no/already	NK	t0.lps	GNAS
									-0.3103484259238911	3.033958390311869e-37	NK_t0.rpmi_no/already	NK	t0.rpmi	MYL6			-0.39429357499744366	8.772906548670148e-35	NK_t0.lps_no/already	NK	t0.lps	SF3B5
									-0.4759899669624603	3.510875610274781e-36	NK_t0.rpmi_no/already	NK	t0.rpmi	PMEPA1			0.5150959953686591	2.006479231365336e-34	NK_t0.lps_no/already	NK	t0.lps	LCP1
									0.48173400839280056	8.287933489790612e-36	NK_t0.rpmi_no/already	NK	t0.rpmi	PDIA3			0.43067960167821306	7.0013592997379515e-34	NK_t0.lps_no/already	NK	t0.lps	PDIA3
									-0.41687436767379027	1.8839132624853717e-35	NK_t0.rpmi_no/already	NK	t0.rpmi	COX8A			-0.42430597725295094	1.1648352514219183e-33	NK_t0.lps_no/already	NK	t0.lps	ITM2C
									-0.3024055355720332	2.7159028262482647e-35	NK_t0.rpmi_no/already	NK	t0.rpmi	NACA			-0.32596583852351557	3.141886320389034e-33	NK_t0.lps_no/already	NK	t0.lps	NCS1
									-0.5076726597377919	2.8385717624023967e-35	NK_t0.rpmi_no/already	NK	t0.rpmi	IFITM2			-0.3126096261164695	9.103718938618032e-33	NK_t0.lps_no/already	NK	t0.lps	PPIA
									-0.36101711056799557	5.570882410085572e-34	NK_t0.rpmi_no/already	NK	t0.rpmi	PFDN5			-0.38534501939282295	1.1450939729923311e-32	NK_t0.lps_no/already	NK	t0.lps	NDUFS5
									-0.4983411229089927	2.166213129415873e-33	NK_t0.rpmi_no/already	NK	t0.rpmi	SNHG16			-0.428791522580938	1.1860151602867039e-32	NK_t0.lps_no/already	NK	t0.lps	SPATS2L
									0.36801571118796783	2.526290101113423e-33	NK_t0.rpmi_no/already	NK	t0.rpmi	JAK1			-0.40060444115421845	1.2940113934178502e-32	NK_t0.lps_no/already	NK	t0.lps	RABAC1
									-0.39156608042356256	3.728362006533849e-33	NK_t0.rpmi_no/already	NK	t0.rpmi	NDUFA4			-0.3301008154076237	1.71722172786697e-32	NK_t0.lps_no/already	NK	t0.lps	PSMB6
									-0.5513851999218029	8.127289475285757e-33	NK_t0.rpmi_no/already	NK	t0.rpmi	PPP1R14B			-0.7041122266908408	2.9190952225872615e-32	NK_t0.lps_no/already	NK	t0.lps	GPR171
									-0.36561581130574416	2.0053606563662346e-32	NK_t0.rpmi_no/already	NK	t0.rpmi	HERC5			-0.45468877976379973	4.724689513650557e-32	NK_t0.lps_no/already	NK	t0.lps	IL7R
									0.4261811354024766	2.2397221732659833e-32	NK_t0.rpmi_no/already	NK	t0.rpmi	EIF1AY			-0.2791337242892036	1.2973658506418333e-31	NK_t0.lps_no/already	NK	t0.lps	CHCHD2
									-0.49051319354000755	3.032783969632297e-32	NK_t0.rpmi_no/already	NK	t0.rpmi	SNHG8			0.4370713715259744	1.4821021033124865e-31	NK_t0.lps_no/already	NK	t0.lps	CHST12
									0.5626220239182647	4.171522907227333e-32	NK_t0.rpmi_no/already	NK	t0.rpmi	POLR2J3			-0.39860582549344126	1.1172398220589563e-29	NK_t0.lps_no/already	NK	t0.lps	HPGD
									-0.42439061746136075	8.281659085339222e-32	NK_t0.rpmi_no/already	NK	t0.rpmi	S1PR4			0.4922361714116388	3.678400732741974e-29	NK_t0.lps_no/already	NK	t0.lps	RAB8B
									-0.42015099342534246	4.975364222487125e-31	NK_t0.rpmi_no/already	NK	t0.rpmi	MTRNR2L12			-0.33811065813538244	6.673829747269247e-29	NK_t0.lps_no/already	NK	t0.lps	PSMB7
									-0.5349613660516133	1.508772329008165e-30	NK_t0.rpmi_no/already	NK	t0.rpmi	CD3G			-0.3518356388907491	1.2886795614670776e-28	NK_t0.lps_no/already	NK	t0.lps	PRDX6
									-0.3863596194781165	2.4370545941753393e-30	NK_t0.rpmi_no/already	NK	t0.rpmi	IL7R			-0.4389976732438574	1.4183510775584108e-28	NK_t0.lps_no/already	NK	t0.lps	SNHG16
									-0.36934034749616873	2.431559488825999e-29	NK_t0.rpmi_no/already	NK	t0.rpmi	OAS3			-0.3691913525467285	7.1099882061696885e-28	NK_t0.lps_no/already	NK	t0.lps	EIF1AX
									-0.37488571574173246	6.231805993246784e-29	NK_t0.rpmi_no/already	NK	t0.rpmi	MIF			0.4512898715671749	1.5120720209724294e-27	NK_t0.lps_no/already	NK	t0.lps	LITAF
									-0.36201382495675327	1.6451087290428142e-28	NK_t0.rpmi_no/already	NK	t0.rpmi	UBL5			-0.2971292785533701	1.882411319602354e-27	NK_t0.lps_no/already	NK	t0.lps	EDF1
									-0.5279918392998724	2.560595580321763e-28	NK_t0.rpmi_no/already	NK	t0.rpmi	ISG20			-0.3072339997762312	2.488344709293669e-27	NK_t0.lps_no/already	NK	t0.lps	GUK1
									0.6299327131401591	2.6748581561664915e-28	NK_t0.rpmi_no/already	NK	t0.rpmi	IL1B			0.4581305990182066	2.7135801554672194e-27	NK_t0.lps_no/already	NK	t0.lps	HIST2H2AA4
									-0.28766456204391044	2.9755780080076448e-28	NK_t0.rpmi_no/already	NK	t0.rpmi	RACK1			0.3422354280200488	3.494745661419714e-27	NK_t0.lps_no/already	NK	t0.lps	ADAR
									-0.46972228690788964	4.467266573637846e-28	NK_t0.rpmi_no/already	NK	t0.rpmi	CD52			0.41942174289256906	3.516300866952828e-27	NK_t0.lps_no/already	NK	t0.lps	NFKB1
									-0.38684800107702055	1.1771038491841222e-27	NK_t0.rpmi_no/already	NK	t0.rpmi	MZT2B			-0.2987377464567187	4.592035174407366e-27	NK_t0.lps_no/already	NK	t0.lps	TERF2IP
									0.4426881395923239	2.155772471619695e-27	NK_t0.rpmi_no/already	NK	t0.rpmi	ARL4C			0.4892078362722341	9.794128722588889e-27	NK_t0.lps_no/already	NK	t0.lps	LYST
									0.534263162075165	5.938179048956205e-27	NK_t0.rpmi_no/already	NK	t0.rpmi	HSPA5			0.5859887544573495	1.3491736937984015e-26	NK_t0.lps_no/already	NK	t0.lps	CCL3L1
									-0.33627822242398553	3.927085121486466e-26	NK_t0.rpmi_no/already	NK	t0.rpmi	COX6B1			-0.3477279470394754	2.4876820330234232e-26	NK_t0.lps_no/already	NK	t0.lps	TRMT112
									-0.37393353388330297	5.464828088403041e-26	NK_t0.rpmi_no/already	NK	t0.rpmi	PLP2			-0.335448381986603	3.685639563039757e-26	NK_t0.lps_no/already	NK	t0.lps	PMF1
									-0.35649897099467376	1.0641588077024223e-25	NK_t0.rpmi_no/already	NK	t0.rpmi	UXT			-0.3819145566584683	8.331142768537538e-26	NK_t0.lps_no/already	NK	t0.lps	PPP1CB
									0.47775753535985066	1.0881805189309034e-25	NK_t0.rpmi_no/already	NK	t0.rpmi	LCP1			-0.31924335043508556	8.815383821839783e-26	NK_t0.lps_no/already	NK	t0.lps	PCED1B-AS1
									-0.36724554334947923	1.5229044628598972e-25	NK_t0.rpmi_no/already	NK	t0.rpmi	SNHG32			-0.2860974171116508	9.818214984154929e-26	NK_t0.lps_no/already	NK	t0.lps	DRAP1
									-0.2713356855933853	2.4503142111766815e-25	NK_t0.rpmi_no/already	NK	t0.rpmi	OAZ1			-0.33105294975018107	1.1009931154284131e-25	NK_t0.lps_no/already	NK	t0.lps	NOL7
									-0.35173487054624086	4.0564698935310065e-25	NK_t0.rpmi_no/already	NK	t0.rpmi	UQCR10			-0.37688313215182356	3.9376968867080492e-25	NK_t0.lps_no/already	NK	t0.lps	TNFRSF25
									-0.35752996980128593	7.962138396707119e-25	NK_t0.rpmi_no/already	NK	t0.rpmi	MX1			0.745972515820043	6.542941603803298e-25	NK_t0.lps_no/already	NK	t0.lps	CCL4L2
									-0.30123487786655323	2.631362289267604e-24	NK_t0.rpmi_no/already	NK	t0.rpmi	ATP5MG			0.4075638484845632	1.4515498683472648e-24	NK_t0.lps_no/already	NK	t0.lps	ARAP2
									-0.35133291430757296	5.995485338600231e-24	NK_t0.rpmi_no/already	NK	t0.rpmi	TOMM6			-0.2570414921250652	2.515530212248471e-24	NK_t0.lps_no/already	NK	t0.lps	MYL12B
									-0.299414097134004	2.1433151583464308e-23	NK_t0.rpmi_no/already	NK	t0.rpmi	ELOB			-0.355013219213303	3.769389918434046e-24	NK_t0.lps_no/already	NK	t0.lps	P2RX5
									-0.3997619375989405	3.0819315459959365e-23	NK_t0.rpmi_no/already	NK	t0.rpmi	YIPF5			-0.30380643575853084	4.808283482580818e-24	NK_t0.lps_no/already	NK	t0.lps	TOMM6
									-0.3592790536313697	4.2224603873752553e-23	NK_t0.rpmi_no/already	NK	t0.rpmi	CD3E			-0.3409633478467087	6.326184848831944e-24	NK_t0.lps_no/already	NK	t0.lps	GPR183
									0.5234361393782558	4.6951999536804807e-23	NK_t0.rpmi_no/already	NK	t0.rpmi	LYST			-0.42733942597295704	1.0266366780903101e-23	NK_t0.lps_no/already	NK	t0.lps	CMTM7
									-0.34533381208350167	7.987508369381876e-23	NK_t0.rpmi_no/already	NK	t0.rpmi	NDUFB8			-0.3595778915465977	1.7310345606942447e-23	NK_t0.lps_no/already	NK	t0.lps	YIPF5
									-0.2739997950546602	8.487955276200885e-23	NK_t0.rpmi_no/already	NK	t0.rpmi	CHCHD2			0.5536323269554393	1.775016310767641e-23	NK_t0.lps_no/already	NK	t0.lps	PLEK
									-0.31434349735959666	1.3206358648969954e-22	NK_t0.rpmi_no/already	NK	t0.rpmi	EIF1AX			-0.3906038827970757	5.345104703054417e-23	NK_t0.lps_no/already	NK	t0.lps	SOCS3
									-0.32895955828855694	1.8871230157310948e-22	NK_t0.rpmi_no/already	NK	t0.rpmi	ITM2C			-0.3209696546640095	5.765050671847769e-23	NK_t0.lps_no/already	NK	t0.lps	ATP5PD
									-0.33674250843417275	2.316962423865464e-22	NK_t0.rpmi_no/already	NK	t0.rpmi	TRAT1			-0.3099814862530441	7.242042770459676e-23	NK_t0.lps_no/already	NK	t0.lps	SSR4
									-0.30844368838086567	2.4606228079159493e-22	NK_t0.rpmi_no/already	NK	t0.rpmi	TMEM120B			-0.2965076777208262	7.873064072834794e-23	NK_t0.lps_no/already	NK	t0.lps	ARHGDIB
									-0.3386677427564012	2.7419893344834027e-22	NK_t0.rpmi_no/already	NK	t0.rpmi	FAM102A			-0.31842865312223556	8.808989150736869e-23	NK_t0.lps_no/already	NK	t0.lps	TRAT1
									-0.34401576358798347	1.2565984027018102e-21	NK_t0.rpmi_no/already	NK	t0.rpmi	C19orf53			-0.47227788340464016	1.4946056024574388e-22	NK_t0.lps_no/already	NK	t0.lps	ANXA2
									-0.30992596015778373	1.3375025874514571e-21	NK_t0.rpmi_no/already	NK	t0.rpmi	PSMB4			-0.32113323376039826	1.7557123321422083e-22	NK_t0.lps_no/already	NK	t0.lps	MZT2B
									-0.3516518266532036	1.3405229915195446e-21	NK_t0.rpmi_no/already	NK	t0.rpmi	MX2			-0.3070543942159223	2.465613125268601e-22	NK_t0.lps_no/already	NK	t0.lps	PDCD5
									-0.3379822810890607	1.362963055287073e-21	NK_t0.rpmi_no/already	NK	t0.rpmi	NOP10			-0.2801643226163768	2.5322465419958613e-22	NK_t0.lps_no/already	NK	t0.lps	PPIB
									0.3248326740173155	1.4316449743749528e-21	NK_t0.rpmi_no/already	NK	t0.rpmi	PTPRC			-0.3015636289656243	3.6081671647914626e-22	NK_t0.lps_no/already	NK	t0.lps	TOMM7
									-0.304025554684624	4.216799953482033e-21	NK_t0.rpmi_no/already	NK	t0.rpmi	PDCD5			-0.43355504329306527	5.519686190356304e-22	NK_t0.lps_no/already	NK	t0.lps	PLAAT4
									-0.311584880513571	7.260160424849993e-21	NK_t0.rpmi_no/already	NK	t0.rpmi	HIST1H4C			-0.28044755397593457	5.771078136889199e-22	NK_t0.lps_no/already	NK	t0.lps	UBE2L3
									-0.2980058456431087	7.788019948598899e-21	NK_t0.rpmi_no/already	NK	t0.rpmi	NDUFS6			-0.4152108834170178	6.061212400041417e-22	NK_t0.lps_no/already	NK	t0.lps	CXCR6
									-0.2979108219104476	8.279555543359534e-21	NK_t0.rpmi_no/already	NK	t0.rpmi	PSMA7			0.4073430920821899	1.2711399650738605e-21	NK_t0.lps_no/already	NK	t0.lps	ADGRE5
									-0.32319866086429894	1.2295683201801395e-20	NK_t0.rpmi_no/already	NK	t0.rpmi	GNG5			-0.34436176935496454	1.3499021071208791e-21	NK_t0.lps_no/already	NK	t0.lps	LINC01871
									-0.29861611661817333	1.2581999939462126e-20	NK_t0.rpmi_no/already	NK	t0.rpmi	EIF2AK2			0.4483540975760265	1.8211878569943968e-21	NK_t0.lps_no/already	NK	t0.lps	SYNE2
									-0.26433747205991853	1.3553824666741573e-20	NK_t0.rpmi_no/already	NK	t0.rpmi	COX4I1			-0.29684394577063467	3.582658293689455e-21	NK_t0.lps_no/already	NK	t0.lps	C19orf53
									-0.28196209546534634	1.5426900472627266e-20	NK_t0.rpmi_no/already	NK	t0.rpmi	HLA-F			-0.34160263737673113	3.7938118403518276e-21	NK_t0.lps_no/already	NK	t0.lps	PEBP1
									0.5785176440997055	2.1407211107268845e-20	NK_t0.rpmi_no/already	NK	t0.rpmi	CCL3			0.45508056161693433	4.113747633998304e-21	NK_t0.lps_no/already	NK	t0.lps	CXCL2
									-0.31048352857572775	2.720360867520888e-20	NK_t0.rpmi_no/already	NK	t0.rpmi	NXPH4			0.3307065406971268	4.1810904089154696e-21	NK_t0.lps_no/already	NK	t0.lps	STK4
									-0.29715872636182905	4.769516303208053e-20	NK_t0.rpmi_no/already	NK	t0.rpmi	C4orf48			-0.2804113168063811	4.887603898584524e-21	NK_t0.lps_no/already	NK	t0.lps	UQCRB
									-0.30167501200630964	6.785169681998398e-20	NK_t0.rpmi_no/already	NK	t0.rpmi	LAPTM5			0.48144956738307787	5.145930581548322e-21	NK_t0.lps_no/already	NK	t0.lps	HAVCR2
									-0.3117826212049126	1.1457305869141584e-19	NK_t0.rpmi_no/already	NK	t0.rpmi	NDUFA6			-0.2601319959090391	6.080314876595246e-21	NK_t0.lps_no/already	NK	t0.lps	GNG5
									-0.30830356547580084	1.5206520648560457e-19	NK_t0.rpmi_no/already	NK	t0.rpmi	COX6C			0.40199691046759983	7.473507882637865e-21	NK_t0.lps_no/already	NK	t0.lps	THBS1
									-0.3168974097898345	1.8376130664022046e-19	NK_t0.rpmi_no/already	NK	t0.rpmi	IFIT1			-0.3832632418988666	7.59111712830349e-21	NK_t0.lps_no/already	NK	t0.lps	SAT1
									-0.3188618766572513	2.1540742118282289e-19	NK_t0.rpmi_no/already	NK	t0.rpmi	PEBP1			-0.31733288238142787	7.678621169770437e-21	NK_t0.lps_no/already	NK	t0.lps	ZFAS1
									-0.32032730138922694	2.5766820044755363e-19	NK_t0.rpmi_no/already	NK	t0.rpmi	RBX1			0.47685678736945936	1.654845756288027e-20	NK_t0.lps_no/already	NK	t0.lps	KLRF1
									-0.3096106207867022	6.259282366782277e-19	NK_t0.rpmi_no/already	NK	t0.rpmi	FBL			0.4978455649336091	2.3181605204549754e-20	NK_t0.lps_no/already	NK	t0.lps	CD69
									-0.31209824566444455	6.727791739450794e-19	NK_t0.rpmi_no/already	NK	t0.rpmi	NDUFB4			0.28731916405950164	2.692446788922967e-20	NK_t0.lps_no/already	NK	t0.lps	GPBP1
									0.4242466392984081	7.882873929169414e-19	NK_t0.rpmi_no/already	NK	t0.rpmi	LITAF			0.44745662213976845	3.169782621231142e-20	NK_t0.lps_no/already	NK	t0.lps	SQSTM1
									0.3389273750671715	1.2437823254983523e-18	NK_t0.rpmi_no/already	NK	t0.rpmi	HNRNPU			-0.26815435703507284	5.3171609663782617e-20	NK_t0.lps_no/already	NK	t0.lps	AURKAIP1
									-0.3069008256757375	1.4623568413135883e-18	NK_t0.rpmi_no/already	NK	t0.rpmi	EIF5B			-0.2951471978875966	5.791341678934561e-20	NK_t0.lps_no/already	NK	t0.lps	NDUFA4
									-0.2859414205020774	1.5033245680922388e-18	NK_t0.rpmi_no/already	NK	t0.rpmi	SSR4			-0.25899579205729806	1.2674798118253607e-19	NK_t0.lps_no/already	NK	t0.lps	PSME2
									-0.29566026107437215	1.80045971594756e-18	NK_t0.rpmi_no/already	NK	t0.rpmi	COX5B			0.46114294225352803	2.0593211410742982e-19	NK_t0.lps_no/already	NK	t0.lps	TLE4
									-0.2903068682964549	2.5929347242594905e-18	NK_t0.rpmi_no/already	NK	t0.rpmi	SEC61B			-0.2730600887822542	2.4269142721630486e-19	NK_t0.lps_no/already	NK	t0.lps	TRADD
									-0.2876515176103056	3.130660974878885e-18	NK_t0.rpmi_no/already	NK	t0.rpmi	NDUFA13			0.2851929483326119	2.9190215000536197e-19	NK_t0.lps_no/already	NK	t0.lps	SAMD9
									-0.26654111935094216	5.301341033221044e-18	NK_t0.rpmi_no/already	NK	t0.rpmi	MICOS10			0.3163972534595203	3.179847806545876e-19	NK_t0.lps_no/already	NK	t0.lps	CFLAR
									0.5079612762760997	5.385003437255341e-18	NK_t0.rpmi_no/already	NK	t0.rpmi	SYNE2			-0.2822456626825065	3.1882528386010074e-19	NK_t0.lps_no/already	NK	t0.lps	NUDC
									-0.3091749518226017	1.230450278431614e-17	NK_t0.rpmi_no/already	NK	t0.rpmi	NDUFA2			-0.2783446427802765	4.06127444239966e-19	NK_t0.lps_no/already	NK	t0.lps	ATP5F1D
									-0.25232248410636826	1.9667241791468152e-17	NK_t0.rpmi_no/already	NK	t0.rpmi	EDF1			-0.2980110715344304	8.435657530644879e-19	NK_t0.lps_no/already	NK	t0.lps	COX8A
									0.45313793015962234	2.305384135743377e-17	NK_t0.rpmi_no/already	NK	t0.rpmi	CCL3L1			-0.26251672897275713	1.0426834332319522e-18	NK_t0.lps_no/already	NK	t0.lps	ACOT13
									-0.2669003536055712	3.205306558114783e-17	NK_t0.rpmi_no/already	NK	t0.rpmi	SMDT1			-0.26102898966254084	1.8660598737652907e-18	NK_t0.lps_no/already	NK	t0.lps	SNHG32
									-0.2851124759935688	5.0121488286130724e-17	NK_t0.rpmi_no/already	NK	t0.rpmi	KRT10			-0.2552844310869773	1.9960170455293396e-18	NK_t0.lps_no/already	NK	t0.lps	PSMD8
									-0.2623059013483995	8.020230043620159e-17	NK_t0.rpmi_no/already	NK	t0.rpmi	WDR83OS			-0.2663295854820056	2.2318164720525074e-18	NK_t0.lps_no/already	NK	t0.lps	COX6B1
									-0.32737369648823456	9.903966898839353e-17	NK_t0.rpmi_no/already	NK	t0.rpmi	ITM2A			-0.2619586041201205	2.5830238867039484e-18	NK_t0.lps_no/already	NK	t0.lps	RBX1
									-0.2817500327955309	1.370661255943477e-16	NK_t0.rpmi_no/already	NK	t0.rpmi	COX6A1			-0.28277074137628144	2.797348087996991e-18	NK_t0.lps_no/already	NK	t0.lps	PARK7
									-0.25690732834981245	1.4689199697202978e-16	NK_t0.rpmi_no/already	NK	t0.rpmi	ZMAT2			-0.2635131933364778	5.5481205247550875e-18	NK_t0.lps_no/already	NK	t0.lps	DDT
									-0.2777863765364299	1.5436210177914275e-16	NK_t0.rpmi_no/already	NK	t0.rpmi	KRTCAP2			-0.258632285491442	1.0062676581343155e-17	NK_t0.lps_no/already	NK	t0.lps	HLA-DRB1
									-0.25011443936542865	2.1284914004515068e-16	NK_t0.rpmi_no/already	NK	t0.rpmi	ATP5PD			0.35181354192201786	1.0474023160721288e-17	NK_t0.lps_no/already	NK	t0.lps	CYLD
									-0.25095103030467203	2.1469674688769722e-16	NK_t0.rpmi_no/already	NK	t0.rpmi	PLEKHO1			-0.26632603428379387	1.3595228304323643e-17	NK_t0.lps_no/already	NK	t0.lps	C4orf3
									-0.31927886223654234	4.0461581965955536e-16	NK_t0.rpmi_no/already	NK	t0.rpmi	NUCKS1			-0.2767520912303103	1.9246455767509148e-17	NK_t0.lps_no/already	NK	t0.lps	PSMB4
									-0.2620576390113727	1.3518071036647858e-15	NK_t0.rpmi_no/already	NK	t0.rpmi	ARHGDIB			-0.2816054684789029	2.0248358710298204e-17	NK_t0.lps_no/already	NK	t0.lps	NDUFC2
									-0.26682089789693375	2.1668567623241914e-15	NK_t0.rpmi_no/already	NK	t0.rpmi	NDUFB3			-0.2865649560673913	2.7127547509520593e-17	NK_t0.lps_no/already	NK	t0.lps	CD3E
									-0.2533573695256224	2.5697660015753034e-15	NK_t0.rpmi_no/already	NK	t0.rpmi	MAF1			0.36970219299069873	2.767996481066999e-17	NK_t0.lps_no/already	NK	t0.lps	STAT4
									-0.26332299427170147	2.7517090344781863e-15	NK_t0.rpmi_no/already	NK	t0.rpmi	NCS1			-0.5294244909176733	4.172074735809798e-17	NK_t0.lps_no/already	NK	t0.lps	GZMB
									-0.2576197726180962	3.046275491724035e-15	NK_t0.rpmi_no/already	NK	t0.rpmi	UQCR11			0.364580516127607	4.409227065190588e-17	NK_t0.lps_no/already	NK	t0.lps	SLFN5
									-0.48973528544347156	3.7168138038586104e-15	NK_t0.rpmi_no/already	NK	t0.rpmi	XCL2			-0.27336411124044657	4.551288660561343e-17	NK_t0.lps_no/already	NK	t0.lps	UBL5
									-0.30509695536583714	4.0877226509460166e-15	NK_t0.rpmi_no/already	NK	t0.rpmi	GPR171			0.44407853352344384	4.741407212296409e-17	NK_t0.lps_no/already	NK	t0.lps	ARL4C
									-0.2685446080530367	6.59104019281555e-15	NK_t0.rpmi_no/already	NK	t0.rpmi	GAPDH			0.5253955842927747	9.109888734111916e-17	NK_t0.lps_no/already	NK	t0.lps	ATM
									-0.29871772250250705	1.2179774733264315e-14	NK_t0.rpmi_no/already	NK	t0.rpmi	RGCC			0.42168055772398505	9.649389132385828e-17	NK_t0.lps_no/already	NK	t0.lps	LNPEP
									-0.2604597182003854	1.2901975351996613e-14	NK_t0.rpmi_no/already	NK	t0.rpmi	TMSB10			-0.2513148228495896	1.0819052367681765e-16	NK_t0.lps_no/already	NK	t0.lps	LMAN2
									-0.2663670031243002	1.4676655509540398e-14	NK_t0.rpmi_no/already	NK	t0.rpmi	COX14			-0.3217915702781853	1.566990837655478e-16	NK_t0.lps_no/already	NK	t0.lps	SOD1
									0.4870014939888587	1.632207313969363e-14	NK_t0.rpmi_no/already	NK	t0.rpmi	SPON2			-0.30399868465847724	2.14413636986572e-16	NK_t0.lps_no/already	NK	t0.lps	RALA
									-0.2684474922730773	1.9198106246628624e-14	NK_t0.rpmi_no/already	NK	t0.rpmi	SEC61G			-0.27498152208852744	2.1723666346749337e-16	NK_t0.lps_no/already	NK	t0.lps	MIF
									-0.28769284895861036	1.9876799204744688e-14	NK_t0.rpmi_no/already	NK	t0.rpmi	NDUFC1			-0.28896928599752625	2.2909796844505885e-16	NK_t0.lps_no/already	NK	t0.lps	ITM2A
									-0.2751374835147682	2.1447969833266907e-14	NK_t0.rpmi_no/already	NK	t0.rpmi	HNRNPH1			-0.4188115313907481	2.467339076600692e-16	NK_t0.lps_no/already	NK	t0.lps	TRBC1
									-0.2864572697673631	2.1920763299672816e-14	NK_t0.rpmi_no/already	NK	t0.rpmi	BST2			-0.26996807735519956	3.684918794779309e-16	NK_t0.lps_no/already	NK	t0.lps	COPE
									-0.31926264320185815	2.211882319970007e-14	NK_t0.rpmi_no/already	NK	t0.rpmi	APOBEC3C			-0.33818117155937344	4.4384182057701102e-16	NK_t0.lps_no/already	NK	t0.lps	SPOCK2
									-0.26395107929926853	3.6194417217837705e-14	NK_t0.rpmi_no/already	NK	t0.rpmi	C4orf3			-0.36122241780490305	5.990627666520106e-16	NK_t0.lps_no/already	NK	t0.lps	FRMD4B
									-0.2563448103776689	3.8226492158544715e-14	NK_t0.rpmi_no/already	NK	t0.rpmi	SNHG5			0.40348151463477455	6.646165927564961e-16	NK_t0.lps_no/already	NK	t0.lps	HSPA5
									-0.3790275020355707	6.861352846929605e-14	NK_t0.rpmi_no/already	NK	t0.rpmi	TRAC			-0.2518726077551985	1.0624664265944367e-15	NK_t0.lps_no/already	NK	t0.lps	KRTCAP2
									-0.26941145888994256	8.462832726084061e-14	NK_t0.rpmi_no/already	NK	t0.rpmi	CXCR6			-0.2520365035660652	1.452365555024957e-15	NK_t0.lps_no/already	NK	t0.lps	NBDY
									0.46079888546707526	9.435928953618542e-14	NK_t0.rpmi_no/already	NK	t0.rpmi	ATM			-0.25636359031896294	1.479472415744186e-15	NK_t0.lps_no/already	NK	t0.lps	SNHG8
									0.4863318299003332	1.0436468181751753e-13	NK_t0.rpmi_no/already	NK	t0.rpmi	TOP2B			-0.25820616300815336	1.5100511150373531e-15	NK_t0.lps_no/already	NK	t0.lps	NELFE
									-0.7907144155513495	1.4803202726221405e-13	NK_t0.rpmi_no/already	NK	t0.rpmi	AQP3			0.3672025607541074	2.0177779640447172e-15	NK_t0.lps_no/already	NK	t0.lps	TRIM56
									-0.3018263586041454	1.6360901319021914e-13	NK_t0.rpmi_no/already	NK	t0.rpmi	CTNNB1			-0.29422895987158215	2.8559612696859542e-15	NK_t0.lps_no/already	NK	t0.lps	SH3BGRL3
									-0.47865787031883644	1.9311208036854251e-13	NK_t0.rpmi_no/already	NK	t0.rpmi	MT2A			0.400328565205581	2.952521890369302e-15	NK_t0.lps_no/already	NK	t0.lps	NPIPB5
									0.580783698531031	2.208908651819256e-13	NK_t0.rpmi_no/already	NK	t0.rpmi	HIST1H1E			0.44342687510798484	3.058151944208683e-15	NK_t0.lps_no/already	NK	t0.lps	ZC3H7A
									0.46234372678659086	3.318705419035185e-13	NK_t0.rpmi_no/already	NK	t0.rpmi	PLEK			0.46204905703711274	3.682418084284958e-15	NK_t0.lps_no/already	NK	t0.lps	TOP2B
									-0.2714260267780002	4.4737432146249695e-13	NK_t0.rpmi_no/already	NK	t0.rpmi	SH3BGRL3			-0.26128078734035776	3.895065112468746e-15	NK_t0.lps_no/already	NK	t0.lps	TAF10
									0.39609946268054363	5.790389371795112e-13	NK_t0.rpmi_no/already	NK	t0.rpmi	RAB8B			0.38477625564589224	4.068164969607727e-15	NK_t0.lps_no/already	NK	t0.lps	GLS
									-0.2929430426330808	5.8091220923439e-13	NK_t0.rpmi_no/already	NK	t0.rpmi	SOD1			-0.25836853618267996	4.555492199525876e-15	NK_t0.lps_no/already	NK	t0.lps	IFI35
									-0.2545605253200258	6.064197527708386e-13	NK_t0.rpmi_no/already	NK	t0.rpmi	POLR2J			-0.27070681030929333	4.851768478839419e-15	NK_t0.lps_no/already	NK	t0.lps	CAMK2N1
									-0.2559944823986289	6.901722287514364e-13	NK_t0.rpmi_no/already	NK	t0.rpmi	TAF10			0.31432340591829444	9.070617498689365e-15	NK_t0.lps_no/already	NK	t0.lps	CCSER2
									-0.3732296268369444	7.307170649976082e-13	NK_t0.rpmi_no/already	NK	t0.rpmi	SAT1			0.28817912098078047	9.782972240362904e-15	NK_t0.lps_no/already	NK	t0.lps	PTPRC
									0.4238337680911628	7.474229762992212e-13	NK_t0.rpmi_no/already	NK	t0.rpmi	FGFBP2			-0.2514186558334095	1.2466191513740902e-14	NK_t0.lps_no/already	NK	t0.lps	COX7C
									0.6041071150224719	8.544764059112582e-13	NK_t0.rpmi_no/already	NK	t0.rpmi	CCL4			-0.3147614462886663	1.302246828096639e-14	NK_t0.lps_no/already	NK	t0.lps	APOBEC3C
									0.4872637068449843	1.0641007800618967e-12	NK_t0.rpmi_no/already	NK	t0.rpmi	MYO1F			-0.27003784537135966	1.3620655982014392e-14	NK_t0.lps_no/already	NK	t0.lps	EIF5B
									0.43772324512258765	1.372703339100594e-12	NK_t0.rpmi_no/already	NK	t0.rpmi	GNPTAB			0.3515624600781604	1.8633211255649708e-14	NK_t0.lps_no/already	NK	t0.lps	ZNF207
									-0.27241897953703	1.4325252072106342e-12	NK_t0.rpmi_no/already	NK	t0.rpmi	RSAD2			0.3363426063357312	2.48452915192132e-14	NK_t0.lps_no/already	NK	t0.lps	CXCL3
									-0.3263668367903483	1.620114052151804e-12	NK_t0.rpmi_no/already	NK	t0.rpmi	FTH1			-0.2748475821228613	2.657591978995798e-14	NK_t0.lps_no/already	NK	t0.lps	ISCU
									0.39042215564855143	3.279732462440308e-12	NK_t0.rpmi_no/already	NK	t0.rpmi	LNPEP			0.4986429192528754	2.7939178652600003e-14	NK_t0.lps_no/already	NK	t0.lps	GNPTAB
									0.4017480860413214	4.013085328857936e-12	NK_t0.rpmi_no/already	NK	t0.rpmi	KLRF1			-0.25773125200195746	3.336619259212483e-14	NK_t0.lps_no/already	NK	t0.lps	APRT
									0.3452676240260959	4.643309510787176e-12	NK_t0.rpmi_no/already	NK	t0.rpmi	IQGAP1			0.4534865156087522	4.028045924840116e-14	NK_t0.lps_no/already	NK	t0.lps	MTRNR2L8
									-0.303228993523341	8.556911485127307e-12	NK_t0.rpmi_no/already	NK	t0.rpmi	C12orf57			-0.395271085940585	4.061168080654542e-14	NK_t0.lps_no/already	NK	t0.lps	S100A11
									-0.27584106175789236	1.0192004731045529e-11	NK_t0.rpmi_no/already	NK	t0.rpmi	SPOCK2			-0.25029809616327436	5.0380417175450254e-14	NK_t0.lps_no/already	NK	t0.lps	UXT
									-0.2704849559875724	1.0297514239451335e-11	NK_t0.rpmi_no/already	NK	t0.rpmi	SRSF2			-0.2537090500500132	7.50696907157468e-14	NK_t0.lps_no/already	NK	t0.lps	ATP6V0E1
									-0.28879308753708277	2.923573250130352e-11	NK_t0.rpmi_no/already	NK	t0.rpmi	IRF7			0.3869182330082084	1.184353177654773e-13	NK_t0.lps_no/already	NK	t0.lps	EVL
									-0.32594315830876397	4.4729413270922887e-11	NK_t0.rpmi_no/already	NK	t0.rpmi	GPR183			-0.3713275744005382	1.397685338120675e-13	NK_t0.lps_no/already	NK	t0.lps	C1orf56
									-0.31792211648786806	5.570583378423842e-11	NK_t0.rpmi_no/already	NK	t0.rpmi	S100A6			-0.25947052077535093	2.2157850356028274e-13	NK_t0.lps_no/already	NK	t0.lps	FBL
									-0.28102921603930753	5.921361059590444e-11	NK_t0.rpmi_no/already	NK	t0.rpmi	ARID5B			0.290051195841293	4.736832917689219e-13	NK_t0.lps_no/already	NK	t0.lps	WIPF1
									-0.3034257510719214	9.443710542054439e-11	NK_t0.rpmi_no/already	NK	t0.rpmi	TRGC2			-0.25951431202556563	5.225987998820597e-13	NK_t0.lps_no/already	NK	t0.lps	LEPROTL1
									0.36699701816443486	1.1654776458921352e-10	NK_t0.rpmi_no/already	NK	t0.rpmi	ARAP2			-0.25635538867455465	1.3133097062069218e-12	NK_t0.lps_no/already	NK	t0.lps	GSTO1
									0.3641509632909159	1.5430017880942106e-10	NK_t0.rpmi_no/already	NK	t0.rpmi	SAMD3			0.379036568905319	1.6434675690549585e-12	NK_t0.lps_no/already	NK	t0.lps	NFAT5
									0.43979624967747055	2.4209043866124544e-10	NK_t0.rpmi_no/already	NK	t0.rpmi	HAVCR2			-0.26122760865894135	4.4484802899921056e-12	NK_t0.lps_no/already	NK	t0.lps	MPHOSPH8
									-0.25196591082676356	2.853226196272275e-10	NK_t0.rpmi_no/already	NK	t0.rpmi	GNAS			0.383004280962814	6.886511675947909e-12	NK_t0.lps_no/already	NK	t0.lps	RESF1
									0.29391753083424854	5.158558427012969e-10	NK_t0.rpmi_no/already	NK	t0.rpmi	DDX6			-0.4181401283439694	8.344070722606621e-12	NK_t0.lps_no/already	NK	t0.lps	S100A10
									0.4677796982549829	8.101068085944668e-10	NK_t0.rpmi_no/already	NK	t0.rpmi	GK5			0.39816129857597105	1.2597417530172934e-11	NK_t0.lps_no/already	NK	t0.lps	FGFBP2
									-0.2941140611555244	8.275158761095817e-10	NK_t0.rpmi_no/already	NK	t0.rpmi	ANXA2			-0.2847354584250583	1.3005940926586397e-11	NK_t0.lps_no/already	NK	t0.lps	CD52
									0.3541478085081149	1.0144582022513653e-9	NK_t0.rpmi_no/already	NK	t0.rpmi	SQSTM1			0.3129546691050247	1.8635651252915306e-11	NK_t0.lps_no/already	NK	t0.lps	FMNL1
									-0.2510257831170881	1.0331881427782435e-9	NK_t0.rpmi_no/already	NK	t0.rpmi	RALBP1			-0.3397010357366008	1.8737345083882884e-11	NK_t0.lps_no/already	NK	t0.lps	PPP1R14B
									0.31245242579694743	2.3760551422954577e-9	NK_t0.rpmi_no/already	NK	t0.rpmi	CCSER2			0.3725150952591838	3.538379574289911e-11	NK_t0.lps_no/already	NK	t0.lps	SMG1
									0.42497290401446897	5.36396212629899e-9	NK_t0.rpmi_no/already	NK	t0.rpmi	PYHIN1			-0.2871586462568536	4.350358731459311e-11	NK_t0.lps_no/already	NK	t0.lps	KLRB1
									-0.27395884754329103	5.882067215911043e-9	NK_t0.rpmi_no/already	NK	t0.rpmi	IFI35			-0.29130031878736284	7.581452300209653e-11	NK_t0.lps_no/already	NK	t0.lps	ARID5B
									-0.5004422401556603	7.106330791588757e-9	NK_t0.rpmi_no/already	NK	t0.rpmi	CRIP1			-0.3245810227569086	7.797381118252445e-11	NK_t0.lps_no/already	NK	t0.lps	TRGC2
									0.37127482322450867	8.178891604868483e-9	NK_t0.rpmi_no/already	NK	t0.rpmi	RESF1			0.30834392496455854	1.5525220219021894e-10	NK_t0.lps_no/already	NK	t0.lps	IFIH1
									0.4051316428773124	8.549451663088462e-9	NK_t0.rpmi_no/already	NK	t0.rpmi	HIF1A			0.3900998080083533	2.9703521179979044e-10	NK_t0.lps_no/already	NK	t0.lps	PYHIN1
									0.3521836749812777	9.173558300449814e-9	NK_t0.rpmi_no/already	NK	t0.rpmi	LBR			-0.25484419189205676	3.6795128008828103e-10	NK_t0.lps_no/already	NK	t0.lps	TUBA1B
									-0.4250409452672619	1.018229759782804e-8	NK_t0.rpmi_no/already	NK	t0.rpmi	S100A10			0.30788259963240283	5.754875062689812e-10	NK_t0.lps_no/already	NK	t0.lps	FCER1G
									0.365253322496194	1.3611286921502117e-8	NK_t0.rpmi_no/already	NK	t0.rpmi	TGFBR3			0.28241970011869966	8.741625100481786e-10	NK_t0.lps_no/already	NK	t0.lps	IL6
									0.32034538361131526	1.6325880921679272e-8	NK_t0.rpmi_no/already	NK	t0.rpmi	FCER1G			0.3654441140251701	9.77384287205618e-10	NK_t0.lps_no/already	NK	t0.lps	BIRC6
									-0.2664929258500517	4.2903448563536996e-8	NK_t0.rpmi_no/already	NK	t0.rpmi	KLRB1			0.32199249069330893	1.1490525344906184e-9	NK_t0.lps_no/already	NK	t0.lps	TNFSF10
									0.35289306112794105	8.053379351033003e-8	NK_t0.rpmi_no/already	NK	t0.rpmi	PRKCH			0.38795528425800585	1.6076231011953734e-9	NK_t0.lps_no/already	NK	t0.lps	SAMD3
									0.3824068201544377	8.409947404931236e-8	NK_t0.rpmi_no/already	NK	t0.rpmi	PCSK7			0.32939282453830465	5.121724684889136e-9	NK_t0.lps_no/already	NK	t0.lps	SLC38A1
									0.2803781293576457	1.159954966392388e-7	NK_t0.rpmi_no/already	NK	t0.rpmi	ZNF207			0.38186935196926053	6.5980011266165406e-9	NK_t0.lps_no/already	NK	t0.lps	HIST1H1E
									0.4330790756161591	1.2924223894325123e-7	NK_t0.rpmi_no/already	NK	t0.rpmi	ATF7IP			0.41908166970590444	7.779715921559546e-9	NK_t0.lps_no/already	NK	t0.lps	HIPK2
									0.4701438166492453	1.970557976295014e-7	NK_t0.rpmi_no/already	NK	t0.rpmi	KLRC1			0.36853983155684067	8.560343528235041e-9	NK_t0.lps_no/already	NK	t0.lps	TRIP12
									0.6776439092334807	2.0960132186544585e-7	NK_t0.rpmi_no/already	NK	t0.rpmi	CCL4L2			0.3566521763690387	1.5396200201562394e-8	NK_t0.lps_no/already	NK	t0.lps	LPCAT1
									-0.30082054141216497	3.171998755566331e-7	NK_t0.rpmi_no/already	NK	t0.rpmi	LTB			-0.2758868148727519	3.145030524372644e-8	NK_t0.lps_no/already	NK	t0.lps	TRAC
									0.3460162957194397	4.0818461547267795e-7	NK_t0.rpmi_no/already	NK	t0.rpmi	CDK13			0.2722685493024133	3.5552568402996216e-8	NK_t0.lps_no/already	NK	t0.lps	STAG2
									0.3419682801170114	4.092290539861813e-7	NK_t0.rpmi_no/already	NK	t0.rpmi	DDX39B			0.33425739439232915	4.25272570173347e-8	NK_t0.lps_no/already	NK	t0.lps	LINC00513
									0.45601277828831255	7.355584839228839e-7	NK_t0.rpmi_no/already	NK	t0.rpmi	DTHD1			0.294620044109565	4.9413687774370786e-8	NK_t0.lps_no/already	NK	t0.lps	SPPL2A
									0.9092375556730574	7.402459969256808e-7	NK_t0.rpmi_no/already	NK	t0.rpmi	PTGDS			0.3310860305983353	4.942800945812304e-8	NK_t0.lps_no/already	NK	t0.lps	DENND3
									0.4192459307391876	7.421341377004602e-7	NK_t0.rpmi_no/already	NK	t0.rpmi	LINC00861			0.4182763292452627	5.817543935886253e-8	NK_t0.lps_no/already	NK	t0.lps	ZBP1
									0.2963227267395485	8.128745350765856e-7	NK_t0.rpmi_no/already	NK	t0.rpmi	SH2D1B			0.34308670996456025	9.525770511816281e-8	NK_t0.lps_no/already	NK	t0.lps	VPS37B
									0.2694626586190969	1.4372352610509468e-6	NK_t0.rpmi_no/already	NK	t0.rpmi	FMNL1			0.2850516661372411	1.0895897716386975e-7	NK_t0.lps_no/already	NK	t0.lps	HSH2D
									0.2581785088362931	1.8986533285370007e-6	NK_t0.rpmi_no/already	NK	t0.rpmi	CHST12			0.33488640776367284	1.1019024822315134e-7	NK_t0.lps_no/already	NK	t0.lps	BPTF
									0.39074216288184827	8.686893733468601e-6	NK_t0.rpmi_no/already	NK	t0.rpmi	MTSS1			0.3649737147996681	1.2174228336531051e-7	NK_t0.lps_no/already	NK	t0.lps	AC092821.3
									0.2898860990954262	1.2729863527215404e-5	NK_t0.rpmi_no/already	NK	t0.rpmi	SFPQ			0.29402574607713294	1.2488835616764793e-7	NK_t0.lps_no/already	NK	t0.lps	KLRK1
									0.3689371887152506	1.326823548572891e-5	NK_t0.rpmi_no/already	NK	t0.rpmi	AGPAT4			0.3844080037474549	1.3060196667141337e-7	NK_t0.lps_no/already	NK	t0.lps	SLAMF7
									-0.26052262431599416	2.513262136592171e-5	NK_t0.rpmi_no/already	NK	t0.rpmi	PMAIP1			0.30193190695494154	1.8127208602274872e-7	NK_t0.lps_no/already	NK	t0.lps	IQGAP1
									0.34941211392270044	2.803874621768582e-5	NK_t0.rpmi_no/already	NK	t0.rpmi	PSME4			0.2631323681910871	2.1829074015940407e-7	NK_t0.lps_no/already	NK	t0.lps	BIRC2
									0.3336820168402679	2.9133932767092827e-5	NK_t0.rpmi_no/already	NK	t0.rpmi	RNF19A			0.3497592110751937	3.0218439395453876e-7	NK_t0.lps_no/already	NK	t0.lps	ETNK1
									0.32806267650949406	4.176691624547778e-5	NK_t0.rpmi_no/already	NK	t0.rpmi	OGA			0.2762501296178721	3.727812791822656e-7	NK_t0.lps_no/already	NK	t0.lps	IER2
									0.2869253178480822	5.470899659144185e-5	NK_t0.rpmi_no/already	NK	t0.rpmi	AL359962.2			0.38002185538475475	4.984718017461036e-7	NK_t0.lps_no/already	NK	t0.lps	GPRIN3
									-0.35661421055312603	6.286704368267063e-5	NK_t0.rpmi_no/already	NK	t0.rpmi	TRBC1			0.38250277162120316	5.57653940846065e-7	NK_t0.lps_no/already	NK	t0.lps	IGF2R
									0.30013027764612654	6.788163057700467e-5	NK_t0.rpmi_no/already	NK	t0.rpmi	STAT4			0.34544338926631646	7.62346088874889e-7	NK_t0.lps_no/already	NK	t0.lps	PSME4
									0.2794117408856709	7.09154908261974e-5	NK_t0.rpmi_no/already	NK	t0.rpmi	FAM49B			0.39236026189675544	9.03633551800517e-7	NK_t0.lps_no/already	NK	t0.lps	ANKRD44
									0.36434875765176766	7.454393824129186e-5	NK_t0.rpmi_no/already	NK	t0.rpmi	SOS2			0.29720623077954	1.10029736527529e-6	NK_t0.lps_no/already	NK	t0.lps	PTGER4
									0.2738778443491192	1.1843182640891552e-4	NK_t0.rpmi_no/already	NK	t0.rpmi	SLC38A1			0.4291067659063945	1.1115218261574791e-6	NK_t0.lps_no/already	NK	t0.lps	GK5
									0.34180444761727635	1.754450218138069e-4	NK_t0.rpmi_no/already	NK	t0.rpmi	PSAP			0.3560646536635095	1.1324997078309305e-6	NK_t0.lps_no/already	NK	t0.lps	PSAP
									0.29720241347860066	2.4728430247977453e-4	NK_t0.rpmi_no/already	NK	t0.rpmi	NIPBL			-0.26682987832698535	1.299799146442154e-6	NK_t0.lps_no/already	NK	t0.lps	LMNA
									0.26963921711243266	4.283679782939157e-4	NK_t0.rpmi_no/already	NK	t0.rpmi	KANSL1			0.3201389788852145	2.0750870682505773e-6	NK_t0.lps_no/already	NK	t0.lps	SLFN13
									0.2587037974300017	4.284414116064197e-4	NK_t0.rpmi_no/already	NK	t0.rpmi	LINC-PINT			0.30279165525353924	2.275264579839241e-6	NK_t0.lps_no/already	NK	t0.lps	AC093010.2
									0.3619075680367465	0.0012689580447199191	NK_t0.rpmi_no/already	NK	t0.rpmi	MCTP2			0.3506845651709105	2.8368501374553553e-6	NK_t0.lps_no/already	NK	t0.lps	ASH1L
									0.37155341391223407	0.0013067594383847853	NK_t0.rpmi_no/already	NK	t0.rpmi	SLC15A4			-0.2634762228098999	4.768674083484146e-6	NK_t0.lps_no/already	NK	t0.lps	CD3G
									0.34783242387801483	0.0014714725059550768	NK_t0.rpmi_no/already	NK	t0.rpmi	SYTL3			0.25217872515956036	5.576873699673494e-6	NK_t0.lps_no/already	NK	t0.lps	AC005670.3
									0.3433826982976047	0.0019533166352777823	NK_t0.rpmi_no/already	NK	t0.rpmi	IRAK4			-0.3454022049988348	5.819183193026936e-6	NK_t0.lps_no/already	NK	t0.lps	ALOX5AP
									0.2604024411107391	0.0019996669294905355	NK_t0.rpmi_no/already	NK	t0.rpmi	NPIPB5			0.31218726132970653	7.657374666707144e-6	NK_t0.lps_no/already	NK	t0.lps	RALGAPA1
									0.33117343035102953	0.004106615230664668	NK_t0.rpmi_no/already	NK	t0.rpmi	NPC1			0.2779499193069672	7.954512725787937e-6	NK_t0.lps_no/already	NK	t0.lps	CHSY1
									0.2520158622992885	0.005359164992888774	NK_t0.rpmi_no/already	NK	t0.rpmi	CYLD			0.3052811335492356	1.3785259422112684e-5	NK_t0.lps_no/already	NK	t0.lps	DDX39B
									0.30970527901287337	0.005661772077642327	NK_t0.rpmi_no/already	NK	t0.rpmi	MYBL1			0.29163921734132336	1.5241929108382165e-5	NK_t0.lps_no/already	NK	t0.lps	IRAK4
									0.2603605830759099	0.007512402043704144	NK_t0.rpmi_no/already	NK	t0.rpmi	SLC38A2			0.8596316078281974	1.6274628174582613e-5	NK_t0.lps_no/already	NK	t0.lps	PTGDS
									0.3634589433587807	0.008914511347982587	NK_t0.rpmi_no/already	NK	t0.rpmi	GPRIN3			0.4563687751427359	1.7197376505675386e-5	NK_t0.lps_no/already	NK	t0.lps	ITGB2
									0.4163035792158347	0.009352493190680865	NK_t0.rpmi_no/already	NK	t0.rpmi	SYNE1			0.4045746757909394	1.729300813994562e-5	NK_t0.lps_no/already	NK	t0.lps	TGFBR3
									0.3281738349503305	0.02249199257726087	NK_t0.rpmi_no/already	NK	t0.rpmi	ADD1			0.31863687441117716	1.8045897719633335e-5	NK_t0.lps_no/already	NK	t0.lps	KLRC3
									0.36077046489527	0.02544354465785025	NK_t0.rpmi_no/already	NK	t0.rpmi	CCDC88C			0.32523279572769415	2.1205371512910138e-5	NK_t0.lps_no/already	NK	t0.lps	INTS6
									0.30255587865082645	0.025653004719877807	NK_t0.rpmi_no/already	NK	t0.rpmi	PTGER4			0.318370908033645	2.3843857838158278e-5	NK_t0.lps_no/already	NK	t0.lps	AGPAT4
									0.41063659343847403	0.026543893955356647	NK_t0.rpmi_no/already	NK	t0.rpmi	IGF2R			0.3514662321675015	2.9418792443024366e-5	NK_t0.lps_no/already	NK	t0.lps	RASGEF1B
									0.258023761389351	0.028774380910659838	NK_t0.rpmi_no/already	NK	t0.rpmi	PRMT2			0.30044264650732555	3.0036135375166994e-5	NK_t0.lps_no/already	NK	t0.lps	ITGAL
									0.3402525156074008	0.03545789382315506	NK_t0.rpmi_no/already	NK	t0.rpmi	KLRC3			0.3610518144104642	3.482300550803776e-5	NK_t0.lps_no/already	NK	t0.lps	NPC1
									0.30247521943928124	0.03982886853442651	NK_t0.rpmi_no/already	NK	t0.rpmi	CHD1			0.3163660213500479	3.5438380728037464e-5	NK_t0.lps_no/already	NK	t0.lps	ABHD2
									0.29192309043605325	0.04371564940537358	NK_t0.rpmi_no/already	NK	t0.rpmi	BPTF			0.4229040896893378	3.900525267959891e-5	NK_t0.lps_no/already	NK	t0.lps	ICAM1
									0.2911131950163992	0.04794001471716153	NK_t0.rpmi_no/already	NK	t0.rpmi	SMG1			0.4855975962166461	4.379704391501895e-5	NK_t0.lps_no/already	NK	t0.lps	SPON2
																	-0.3521087571690026	7.06099653105249e-5	NK_t0.lps_no/already	NK	t0.lps	LTB
																	-0.2755646216533898	7.927144513098495e-5	NK_t0.lps_no/already	NK	t0.lps	PRDX1
																	0.37605845234674584	9.474290840232787e-5	NK_t0.lps_no/already	NK	t0.lps	ENPP4
																	0.30909337812753734	1.3145833798182174e-4	NK_t0.lps_no/already	NK	t0.lps	SAMHD1
																	0.2979718429901721	1.3721786723906536e-4	NK_t0.lps_no/already	NK	t0.lps	LAT2
																	0.2832086559066162	1.7955253595084515e-4	NK_t0.lps_no/already	NK	t0.lps	IKZF2
																	0.3309164455343394	1.8252577386137361e-4	NK_t0.lps_no/already	NK	t0.lps	CDK13
																	0.29519936337579766	2.1878002935818222e-4	NK_t0.lps_no/already	NK	t0.lps	CCL2
																	0.2760145731573118	2.4598566370986696e-4	NK_t0.lps_no/already	NK	t0.lps	SF3B1
																	0.27842300425275435	2.5316927747436974e-4	NK_t0.lps_no/already	NK	t0.lps	YES1
																	0.26571955428865524	2.889884458906152e-4	NK_t0.lps_no/already	NK	t0.lps	PPP1R16B
																	0.28394660331878385	2.9109509395205746e-4	NK_t0.lps_no/already	NK	t0.lps	ZNF267
																	0.2796614754469098	2.938712408644146e-4	NK_t0.lps_no/already	NK	t0.lps	SLC15A4
																	0.37174140661111443	2.9787501639626755e-4	NK_t0.lps_no/already	NK	t0.lps	PPP1R15A
																	0.32621138426511687	3.41986841333537e-4	NK_t0.lps_no/already	NK	t0.lps	KLRC1
																	0.31108598948957056	3.598772528609951e-4	NK_t0.lps_no/already	NK	t0.lps	HIVEP2
																	0.2704992230931702	4.430683929469053e-4	NK_t0.lps_no/already	NK	t0.lps	RNF19A
																	0.2907831853506426	4.556341679924902e-4	NK_t0.lps_no/already	NK	t0.lps	ADAM10
																	0.3300220112962806	5.048037862077997e-4	NK_t0.lps_no/already	NK	t0.lps	S100PBP
																	0.26845109389653443	5.362566449406971e-4	NK_t0.lps_no/already	NK	t0.lps	CBX7
																	0.31070869722325123	5.501204013839801e-4	NK_t0.lps_no/already	NK	t0.lps	ERBIN
																	0.3521436993920136	5.685262693171703e-4	NK_t0.lps_no/already	NK	t0.lps	DTHD1
																	0.3776674119009167	6.274114415073638e-4	NK_t0.lps_no/already	NK	t0.lps	MYO1F
																	0.3249964951232911	6.466671916332881e-4	NK_t0.lps_no/already	NK	t0.lps	VPS13C
																	0.33828630430741113	7.273470617584209e-4	NK_t0.lps_no/already	NK	t0.lps	TXK
																	0.2631197350766499	7.734735859277396e-4	NK_t0.lps_no/already	NK	t0.lps	PPP3CA
																	0.32240860052644527	7.813863458485986e-4	NK_t0.lps_no/already	NK	t0.lps	BIRC3
																	0.38726785853293166	8.220031364844203e-4	NK_t0.lps_no/already	NK	t0.lps	AC016831.5
																	0.391079413018919	9.152890399224718e-4	NK_t0.lps_no/already	NK	t0.lps	SYNE1
																	0.3025540444258148	0.0011070207904707802	NK_t0.lps_no/already	NK	t0.lps	SOS2
																	0.2617316711688218	0.001165945968598763	NK_t0.lps_no/already	NK	t0.lps	MEX3C
																	0.31960917707158143	0.0012265832429339016	NK_t0.lps_no/already	NK	t0.lps	ST8SIA4
																	0.3642736337740542	0.0014861625409480033	NK_t0.lps_no/already	NK	t0.lps	PCSK7
																	0.28675908234256947	0.001596622190230031	NK_t0.lps_no/already	NK	t0.lps	CCDC88C
																	0.31219407688584777	0.0016784090829092039	NK_t0.lps_no/already	NK	t0.lps	VAV3
																	0.26899839384168933	0.0016862112786808715	NK_t0.lps_no/already	NK	t0.lps	HERC4
																	0.3117988341239065	0.0020203828059115214	NK_t0.lps_no/already	NK	t0.lps	KMT2C
																	0.6030331159992421	0.0021651148867089932	NK_t0.lps_no/already	NK	t0.lps	PLCG2
																	0.25122245488605177	0.002675253847437612	NK_t0.lps_no/already	NK	t0.lps	XRN1
																	0.30807885732686113	0.004346733456150859	NK_t0.lps_no/already	NK	t0.lps	SMAD2
																	0.2839928723676377	0.005967538054236218	NK_t0.lps_no/already	NK	t0.lps	AC007278.1
																	0.3046042910962864	0.006076847011227898	NK_t0.lps_no/already	NK	t0.lps	RANBP2
																	0.2667122193458602	0.006441510823332118	NK_t0.lps_no/already	NK	t0.lps	KANSL1
																	0.3211940468868073	0.0068508692713407805	NK_t0.lps_no/already	NK	t0.lps	AOAH
																	0.2721249983937466	0.007661088253622831	NK_t0.lps_no/already	NK	t0.lps	HELB
																	0.2802404697523062	0.008966403377561574	NK_t0.lps_no/already	NK	t0.lps	SETX
																	0.4045003451777085	0.009886147967053421	NK_t0.lps_no/already	NK	t0.lps	INSIG1
																	0.33144417692988726	0.010711034448260406	NK_t0.lps_no/already	NK	t0.lps	RRBP1
																	0.298009761385054	0.01075979379609514	NK_t0.lps_no/already	NK	t0.lps	RNF213-AS1
																	0.2922265883520023	0.0110908076211168	NK_t0.lps_no/already	NK	t0.lps	MACF1
																	0.29703377223776783	0.013742663300076773	NK_t0.lps_no/already	NK	t0.lps	ARHGEF2
																	0.439728764138439	0.018316770724385312	NK_t0.lps_no/already	NK	t0.lps	CRTAM
																	0.288794381263882	0.023456209862003533	NK_t0.lps_no/already	NK	t0.lps	PDCD6IP
																	0.3482514873752225	0.0254873755413526	NK_t0.lps_no/already	NK	t0.lps	TIGIT
																	0.3227683775946786	0.025540004265812183	NK_t0.lps_no/already	NK	t0.lps	CPD
																	0.2808703416171091	0.02797733039583204	NK_t0.lps_no/already	NK	t0.lps	BICDL1
																	0.28583670668124084	0.0381608489419532	NK_t0.lps_no/already	NK	t0.lps	CHD1
																	0.2517449268325467	0.03900966847442651	NK_t0.lps_no/already	NK	t0.lps	ARHGAP9
																	-0.32647890257286116	0.04444279628148876	NK_t0.lps_no/already	NK	t0.lps	CRIP1
																	0.2719045705294447	0.045839633919660346	NK_t0.lps_no/already	NK	t0.lps	CMIP
																	0.28164968472470486	0.04743357029289668	NK_t0.lps_no/already	NK	t0.lps	MYBL1

## Sheet: Fig 4 
DEG lists									fig 4A - pre vs post vaccination - acquired control																			fig 4B - pre vs post vaccination no control																			fig 4C - acquired control vs no control post vaccination
	# differentially expressed genes per cell type								Medium									LPS										Medium									LPS										Medium
fig 4A:	comparing acquired control pre vs post vaccination								p_val	avg_log2FC	pct.1	pct.2	p_val_adj	group	cell type	gene		p_val	avg_log2FC	pct.1	pct.2	p_val_adj	group	cell type	gene			p_val	avg_log2FC	pct.1	pct.2	p_val_adj	group	cell type	gene		p_val	avg_log2FC	pct.1	pct.2	p_val_adj	group	celltype	gene			avg_log2FC	p_val_adj	ct.ts.mgia
									1.3841565687053283e-8	0.4685732100264507	0.405	0.223	3.041684059729959e-4	acquired	B	LARS		7.551549247304403e-21	-0.42384192517905817	0.979	0.986	1.6594529470951427e-16	acquired	B	HLA-C			1.6813762030057446e-12	-0.42790163242091994	0.262	0.338	3.6948242061051235e-8	no	B	IL1B		1.7619055114921705e-10	0.2795206595413826	0.204	0.147	3.871787361504045e-6	no	B	CCL4L2			-0.4819932982466888	2.0994321971703787e-44	Monocytes_t3.rpmi_no/acquired
		B-cell	CD4+ T-cell	CD8+ T-cell	NK	mono	total		2.4383421263125805e-8	-0.2911699812080144	0.979	0.962	5.358256822571895e-4	acquired	B	HLA-C		1.7808079654173778e-12	-0.32813347655324243	0.977	0.986	3.913325504004688e-8	acquired	B	HLA-A			9.959670253926118e-12	-0.3438248360280569	0.4	0.473	2.1886375383002646e-7	no	B	CXCL8		2.3747599234293503e-16	-0.2646831790663722	0.704	0.725	5.2185349317359975e-12	no	CD4+	EZR			-0.743531518927588	2.553010696566496e-42	Monocytes_t3.rpmi_no/acquired
	medium	16	28	81	23	43	191		2.933951213286214e-8	0.43297226614751694	0.253	0.109	6.447357791196455e-4	acquired	B	DFFA		3.6144229232209207e-9	-0.33241384145892017	0.993	0.99	7.942694373777973e-5	acquired	B	HLA-DRA			1.915445450925389e-5	-0.27013359964732686	0.504	0.55	0.4209191378408542	no	B	CD69		7.849922621114701e-16	-0.3155171090286335	0.523	0.572	1.7250204959899554e-11	no	CD4+	CRIP1			0.6516086986881409	3.580207114290267e-29	Monocytes_t3.rpmi_no/acquired
	LPS	20	57	46	33	529	685		8.86701992272309e-8	0.36754929621148574	0.247	0.107	0.001948527628018399	acquired	B	CDK14		1.1075017002097623e-8	-0.46711855062472674	0.088	0.205	2.4337349862109528e-4	acquired	B	CCL3L1			0.0010439045985633246	-0.30778149383554876	0.105	0.13	1	no	B	FOS		4.1836303822750563e-13	-0.3057241907401056	0.271	0.312	9.193527765049437e-9	no	CD4+	MTRNR2L8			-0.4109140840715808	3.177440291097197e-28	Monocytes_t3.rpmi_no/acquired
									1.7689889441830708e-7	0.37434122498657296	0.374	0.213	0.003887353204842298	acquired	B	CHORDC1		1.2505250387211522e-8	0.5723534946532018	0.111	0.024	2.748028772589732e-4	acquired	B	HLA-DQA2			0.043322990833469854	-0.27038251699688876	0.102	0.117	1	no	B	HSPA1A		9.343444814846883e-13	0.2506212422987073	0.353	0.31	2.0532219980626026e-8	no	CD4+	CMSS1			-0.6622502613715424	4.116106266322785e-27	Monocytes_t3.rpmi_no/acquired
									3.323015708382782e-7	-0.40874300969757904	0.938	0.934	0.007302327019171163	acquired	B	CD79A		1.9761279779931266e-8	0.46057588098524516	0.157	0.051	4.3425412316398955e-4	acquired	B	HIST1H1E			0.057961768539548326	-0.33092680675242026	0.164	0.183	1	no	B	IGLC3		1.6721242425198006e-31	-0.6117788629033041	0.284	0.376	3.674493022937262e-27	no	CD8+	MTRNR2L8			0.7225318313296807	7.774815207933694e-22	Monocytes_t3.rpmi_no/acquired
fig 4B:	comparing no control pre vs post vaccination								3.500316198602102e-7	-0.2507279225907162	0.981	0.972	0.0076919448464281195	acquired	B	HLA-A		2.5172232047605405e-8	0.4419786716839129	0.649	0.531	5.531597992461288e-4	acquired	B	EIF4G2			0.0652103523043135	-0.31721949636103175	0.169	0.185	1	no	B	DUSP1		3.8436580085263802e-25	0.28438575738208804	0.543	0.443	8.44643847373672e-21	no	CD8+	CXCL8			0.6809484668486818	7.160450555684543e-20	Monocytes_t3.rpmi_no/acquired
									5.698604360460599e-7	-0.31653210472941007	0.909	0.901	0.012522683082112167	acquired	B	GNAS		4.360077966285527e-8	-0.5429301107216269	0.315	0.448	9.581271330912445e-4	acquired	B	IL1B			0.8582329047403787	0.5977034705135853	0.1	0.102	1	no	B	IGLC1		2.6128803191376225e-19	-0.36922574717613843	0.462	0.531	5.741804501304925e-15	no	CD8+	LCP1			0.6463965405805898	2.84881288958523e-19	Monocytes_t3.rpmi_no/acquired
		B-cell	CD4+ T-cell	CD8+ T-cell	NK	mono	total		6.720880685227611e-7	0.28323593958281723	0.278	0.14	0.014769135305787676	acquired	B	CD2AP		1.6393727467644134e-7	0.4539789501367335	0.647	0.529	0.0036025216110147987	acquired	B	SNHG6			1.5964329076030185e-23	-0.31666013245918023	0.265	0.324	3.508161314457633e-19	no	CD4+	IL1B		1.241489570969064e-18	-0.2690549999086733	0.874	0.898	2.728173332204518e-14	no	CD8+	RNF213			-0.3350856031364948	3.11637237196169e-19	Monocytes_t3.rpmi_no/acquired
	medium	2	4	7	4	15	32		7.746236485066181e-7	0.4119588626322408	0.404	0.246	0.017022354675932935	acquired	B	FCRL3		2.427804228895951e-7	-0.2972013418160424	0.91	0.959	0.005335099792998852	acquired	B	CD79A			7.324184350944761e-22	-0.30362186626549814	0.403	0.458	1.6094895111201112e-17	no	CD4+	CXCL8		1.7090168871013532e-17	0.2779423022069547	0.328	0.251	3.7555646094052235e-13	no	CD8+	CCL3			0.6700173832503759	4.635176681414725e-19	Monocytes_t3.rpmi_no/acquired
	LPS	1	4	11	2	24	42		8.085354499490662e-7	0.39286492246660676	0.609	0.434	0.01776756651263073	acquired	B	NFE2L2		2.5844312966184857e-7	0.2553479707822097	0.49	0.304	0.005679287774319123	acquired	B	HLA-DRB5			4.138214325079705e-19	0.31176505021652146	0.336	0.282	9.093725979362653e-15	no	CD4+	CMSS1		3.8905728469285306e-17	-0.3497205308290863	0.182	0.248	8.549533831125446e-13	no	CD8+	LINC01871			-0.27311395705050234	6.151777675424511e-16	Monocytes_t3.rpmi_no/acquired
									8.351517171863996e-7	0.3144964794659839	0.23	0.102	0.01835245898517113	acquired	B	CYFIP2		3.005046710585718e-7	0.36127779249552194	0.727	0.586	0.006603590146512116	acquired	B	RESF1			6.321994421236947e-13	-0.2527372252395239	0.353	0.393	1.3892582740668191e-8	no	CD4+	AHNAK		1.061100245318499e-14	0.26290832702063227	0.589	0.52	2.3317677890874016e-10	no	CD8+	RGS10			-0.2671398610901763	2.7267518676118283e-14	Monocytes_t3.rpmi_no/acquired
									1.0847775387092952e-6	0.32683347768280785	0.153	0.053	0.023837986413136763	acquired	B	LINS1		5.189992759767832e-7	0.31640374947285377	0.675	0.517	0.01140500908958981	acquired	B	TUBA1B			1.4057586911285756e-17	-0.3216233258436798	0.452	0.526	3.089154723755045e-13	no	CD8+	CST7		7.354291726702954e-14	-0.2526011882957264	0.433	0.502	1.6161056069429741e-9	no	CD8+	ZEB2			0.6022231481165841	2.197718800131756e-13	Monocytes_t3.rpmi_no/acquired
fig 4C:	comparing acquired control vs no control post vaccination								1.334671891698351e-6	-0.2683629247815018	0.981	0.972	0.029329414820071262	acquired	B	HLA-DRA		5.284669598429302e-7	0.35797661768028455	0.428	0.274	0.011613061442548391	acquired	B	PPP4R3A			2.498802571140073e-14	-0.2611451587269915	0.481	0.553	5.49111865008031e-10	no	CD8+	NKG7		2.423584345288241e-13	-0.3520301004520885	0.56	0.603	5.325826598770909e-9	no	CD8+	MT2A			0.44458470817732887	4.113516651555224e-13	Monocytes_t3.rpmi_no/acquired
									1.6296480403305695e-6	0.3587375286400576	0.483	0.31	0.03581151568626426	acquired	B	RBM26		7.200202039260203e-7	0.4555021085937603	0.312	0.179	0.015822443981274296	acquired	B	PDE4D			2.5682476704714302e-14	0.27896328839933804	0.543	0.472	5.643724255860968e-10	no	CD8+	SNHG8		2.950653743937573e-13	-0.2776436478969684	0.353	0.414	6.484061602302817e-9	no	CD8+	SYTL3			0.4375057230264413	4.39461802566451e-13	Monocytes_t3.rpmi_no/acquired
		B-cell	CD4+ T-cell	CD8+ T-cell	NK	mono	total		2.031963068053059e-6	0.25918691545528344	0.188	0.076	0.044652388420465976	acquired	B	RIPK2		7.247952664756139e-7	0.37972900163533296	0.436	0.282	0.015927375980801614	acquired	B	CEP170			1.6925532588727738e-13	-0.3196473239928741	0.352	0.421	3.7193857863729205e-9	no	CD8+	GNLY		6.426570214241491e-10	-0.31240833659934886	0.34	0.396	1.4122388045795676e-5	no	CD8+	GZMB			-0.5551533900462167	1.2129280753800952e-11	Monocytes_t3.rpmi_no/acquired
	medium	15	37	207	76	125	460		2.6038624098618913e-6	0.28433936077037125	0.26	0.129	0.05721987645671506	acquired	B	CLIC4		1.2907818521178092e-6	0.37056463904294445	0.482	0.325	0.028364931200288858	acquired	B	LYST			1.7274751373431183e-12	-0.3224671849038794	0.319	0.379	3.796126614311502e-8	no	CD8+	GZMH		0.0016468537891250838	-0.2596223693682751	0.131	0.153	1	no	CD8+	IFNG			-0.609244922419466	1.614534962249256e-11	Monocytes_t3.rpmi_no/acquired
	LPS	42	93	434	90	635	1294		3.491248078625554e-6	0.25665571001095544	0.374	0.223	0.07672017652779654	acquired	B	ARHGAP25		1.2918991120779315e-6	0.3655317207374664	0.34	0.201	0.028389482987912544	acquired	B	RARA			1.3768406901066536e-10	-0.3083058077666141	0.187	0.235	3.0256074165093714e-6	no	CD8+	HLA-DRB1		5.1674109965722176e-36	0.34852585040456674	0.869	0.831	1.1355385664967448e-31	no	Monocytes	HIF1A			0.30304671817364603	2.0512621418572838e-11	Monocytes_t3.rpmi_no/acquired
									3.715067138372206e-6	0.3387720679972117	0.299	0.168	0.08163860036572923	acquired	B	PLEKHA3		1.344245251721895e-6	0.4684374883133431	0.616	0.483	0.02953978940658864	acquired	B	SKIL			3.9664820260378524e-8	0.27881957621960174	0.299	0.252	8.716344252218181e-4	no	CD8+	CMSS1		2.186894650000148e-31	0.29045878686634863	0.824	0.78	4.805700993375325e-27	no	Monocytes	ABCA1			0.29939298234931366	5.309626348875072e-11	Monocytes_t3.rpmi_no/acquired
									4.170868520994916e-6	0.40944668448945043	0.42	0.269	0.09165483574886328	acquired	B	HLA-DRB5		1.976469759509926e-6	0.32637620804764733	0.691	0.562	0.04343292296523062	acquired	B	BACH1			1.9540578607651195e-22	0.3843947000152097	0.419	0.342	4.29404214903135e-18	no	Monocytes	MX2		6.640157381204155e-28	-0.3622607951109966	0.61	0.698	1.459174584519613e-23	no	Monocytes	TNF			0.5509629201274431	1.478501209543625e-10	Monocytes_t3.rpmi_no/acquired
									4.788164427215785e-6	0.378983555541772	0.251	0.127	0.10521991328806687	acquired	B	PHF6		2.4902897992317313e-6	-0.3051230427996261	0.946	0.941	0.05472411833811729	acquired	B	HLA-DPB1			7.667698613973485e-19	-0.26140857174198984	0.347	0.414	1.6849767704206733e-14	no	Monocytes	NDUFA12		1.1451389525715484e-27	0.2840532142064722	0.971	0.966	2.5164428482759776e-23	no	Monocytes	TIMP1			-0.47286683701806154	1.75778431024883e-10	Monocytes_t3.rpmi_no/acquired
									5.356389342457249e-6	0.4608414565404363	0.274	0.15	0.11770665580049805	acquired	B	ELL2		2.7982265780064665e-6	-0.26630006444644216	0.975	0.992	0.0614910290516921	acquired	B	HLA-DRB1			6.003925400333967e-17	0.3618735584969355	0.392	0.322	1.3193626067233893e-12	no	Monocytes	MX1		1.4370943176826873e-26	-0.28549871616259637	0.793	0.843	3.1580147631077055e-22	no	Monocytes	PLEK			-0.3463791805754317	2.19703740544178e-10	Monocytes_t3.rpmi_no/acquired
									5.4519102510996385e-6	0.2802285853247921	0.265	0.137	0.11980572776791455	acquired	B	TRIM27		3.267310751088378e-6	0.385268689998437	0.407	0.276	0.0717991537551671	acquired	B	TMPO			9.939662520991854e-13	0.2638264018125658	0.297	0.244	2.18424083898796e-8	no	Monocytes	DDX58		4.181316144883507e-25	-0.2570654011735276	0.816	0.86	9.188442228381506e-21	no	Monocytes	MIR155HG			-0.522615158126616	2.25759409784203e-10	Monocytes_t3.rpmi_no/acquired
									6.270441772419237e-6	0.25403971596821934	0.113	0.033	0.13779295794891272	acquired	B	FAS		4.438400960722543e-6	0.32263318767041094	0.864	0.797	0.09753386111187787	acquired	B	STAT1			1.2731740532876516e-12	0.2502217408798675	0.698	0.649	2.7977999820996144e-8	no	Monocytes	EREG		1.9525887829584134e-24	0.30213159430816106	0.152	0.087	4.2908138505511137e-20	no	Monocytes	SLC16A10			-0.2564010846313818	4.1255788225888383e-10	Monocytes_t3.rpmi_no/acquired
									6.786202795360452e-6	0.30144607580767013	0.284	0.152	0.14912680642804593	acquired	B	TRANK1		5.92651027482922e-6	0.3297974311104044	0.557	0.406	0.13023506328937212	acquired	B	NIPBL			6.796036816977684e-12	0.2915013754923146	0.155	0.112	1.4934290905308462e-7	no	Monocytes	HERC5		2.44742084616508e-24	0.2742063749884869	0.881	0.858	5.378207309447764e-20	no	Monocytes	TNFRSF1B			-0.3284590221548944	5.766768986623128e-10	Monocytes_t3.rpmi_no/acquired
									1.0367992759003628e-5	0.42606125433133846	0.231	0.124	0.2278366408791047	acquired	B	RDX		6.02873672665381e-6	0.2682683078322132	0.132	0.051	0.13248148956821748	acquired	B	ZFAND2A			1.4947446253905415e-11	0.4578074624863432	0.151	0.11	3.284701314295715e-7	no	Monocytes	IFIT1		4.545114478106199e-21	-0.3179098038625956	0.551	0.625	9.987889065638373e-17	no	Monocytes	IFI44L			-0.2750012631944685	1.3608091529873197e-9	Monocytes_t3.rpmi_no/acquired
									1.128203709842514e-5	0.3506888282608489	0.382	0.239	0.24792276523789245	acquired	B	XRN1		6.961913466295199e-6	0.2903879738262891	0.268	0.152	0.152988048421837	acquired	B	ADNP			2.2452634440040924e-10	0.6259739589513207	0.261	0.215	4.933966418198993e-6	no	Monocytes	IFIT2		4.960645895719514e-21	0.2933375280626658	0.549	0.473	1.0901019355843632e-16	no	Monocytes	SLC11A1			-0.33574771394303876	2.105492658857746e-9	Monocytes_t3.rpmi_no/acquired
									1.2002486870360098e-5	0.2808471152712342	0.609	0.449	0.26375464897616313	acquired	B	CHD4		1.0191062509825432e-5	0.3457127054072735	0.462	0.333	0.22394859865341388	acquired	B	VPS13C			1.4779476663506622e-9	0.46287758309093086	0.232	0.189	3.24778999680558e-5	no	Monocytes	RSAD2		1.0605892312709953e-19	-0.5805048640282591	0.38	0.451	2.3306448357180124e-15	no	Monocytes	CXCL10			-0.2985538213585608	3.4953289537060175e-9	Monocytes_t3.rpmi_no/acquired
									1.213035255633432e-5	0.2577964636712933	0.455	0.299	0.2665644974254467	acquired	B	KPNA4		1.1399321692848899e-5	0.28756207130800737	0.809	0.72	0.2505000942003546	acquired	B	MTRNR2L12			8.599852658012893e-9	0.3344432947829663	0.252	0.21	1.8898176215983333e-4	no	Monocytes	G0S2		5.639993787995341e-19	0.26699461079187414	0.338	0.264	1.2393886349119761e-14	no	Monocytes	BATF			0.3069376611445609	6.922087641806022e-9	Monocytes_t3.rpmi_no/acquired
									1.2827377990313575e-5	0.26126315146079093	0.332	0.19	0.28188163133714084	acquired	B	NGRN		1.3772562888357608e-5	-0.45571618231742983	0.65	0.702	0.30265206947165846	acquired	B	SOD2			2.3417251998669137e-8	-0.2518959288890039	0.169	0.206	5.145941126707543e-4	no	Monocytes	MTRNR2L1		2.3797599223875217e-18	0.3573844381554716	0.801	0.78	5.229522429446579e-14	no	Monocytes	TNIP3			0.39411669078053135	8.200167399159276e-9	Monocytes_t3.rpmi_no/acquired
									1.3159811155716168e-5	0.31546028039001706	0.605	0.439	0.2891868501468628	acquired	B	BCLAF1		1.4158125532997817e-5	0.2528529164390938	0.492	0.359	0.31112480858762703	acquired	B	ATP5MD			2.3481325172464003e-8	0.38907129118029293	0.344	0.304	5.160021206648965e-4	no	Monocytes	IFIT3		1.6395398068057224e-17	-0.2882102097358876	0.177	0.246	3.602888725455575e-13	no	Monocytes	CXCL11			0.5524614366960632	1.4690130999139433e-8	Monocytes_t3.rpmi_no/acquired
									1.4559599041572566e-5	0.36387998287162304	0.622	0.48	0.3199471889385571	acquired	B	SRSF3		1.4703319689131253e-5	0.28890396234596877	0.18	0.089	0.32310545016865927	acquired	B	RBM48			9.996895840072302e-8	0.49250243718462494	0.518	0.496	0.0021968178608558885	no	Monocytes	ISG15		1.7766598816555004e-17	0.37363749026682336	0.56	0.502	3.904210089937962e-13	no	Monocytes	MXD1			-0.293632648128888	2.1636430670191887e-8	Monocytes_t3.rpmi_no/acquired
									1.4588129100837801e-5	0.25111721439532253	0.294	0.168	0.3205741369909107	acquired	B	EFCAB14		1.5207252433985563e-5	0.3022962724549257	0.199	0.105	0.33417937223683275	acquired	B	ZNF217			3.8244408832441964e-7	0.2819180247412847	0.426	0.387	0.008404208840929121	no	Monocytes	IL1RN		8.993001775366069e-16	0.2943873238501953	0.44	0.379	1.9762121401366937e-11	no	Monocytes	LILRB2			0.40489388978289775	2.455956738718409e-8	Monocytes_t3.rpmi_no/acquired
									1.503294525372581e-5	0.29746724166168037	0.526	0.368	0.3303489719506247	acquired	B	TLN1		1.605546385766217e-5	-0.33311366157432354	0.541	0.639	0.35281881827212613	acquired	B	RABAC1			1.7450345412975079e-6	0.35693103907612156	0.323	0.287	0.038347134045012735	no	Monocytes	APOBEC3A		2.887568170908707e-15	-0.35313450613652897	0.776	0.816	6.345431055571884e-11	no	Monocytes	IFIT2			0.29777198888289536	2.5158142647819134e-8	Monocytes_t3.rpmi_no/acquired
									1.6900592860969035e-5	0.29778446330925135	0.369	0.228	0.37139052811979456	acquired	B	SHOC2		1.6660575556557756e-5	-0.640848086847766	0.257	0.359	0.3661161478553567	acquired	B	CCL3			1.3557577659648206e-5	0.35468277202282095	0.349	0.316	0.29792776907076934	no	Monocytes	PTGS2		4.6176639870311995e-15	0.27641130518705737	0.723	0.668	1.0147316611501062e-10	no	Monocytes	G0S2			0.36837416221716723	5.3731996292543594e-8	Monocytes_t3.rpmi_no/acquired
									1.8058822298046317e-5	0.260626217811342	0.263	0.145	0.3968426199995678	acquired	B	HECA		1.6831768690056813e-5	0.4284996108029875	0.51	0.387	0.36987811696399847	acquired	B	HSPE1			2.0452672945227574e-5	0.39323467684018865	0.196	0.229	0.44944748797137596	no	Monocytes	CCL4L2		4.2137138685736164e-11	0.2823982475193858	0.435	0.383	9.259636226190522e-7	no	Monocytes	VEGFA			0.31065969600193233	2.142209069329813e-7	Monocytes_t3.rpmi_no/acquired
									2.0169855149182277e-5	0.3136105867539343	0.38	0.241	0.44323256690328056	acquired	B	PRKDC		1.6928006527330825e-5	0.3216881079546825	0.737	0.663	0.37199294343809486	acquired	B	IFIH1			2.9596458674890698e-5	0.30288445531903063	0.594	0.571	0.6503821793807231	no	Monocytes	CXCL2		8.46974358954789e-11	0.3174150428656348	0.48	0.437	1.8612261538031488e-6	no	Monocytes	NABP1			0.3376487980450733	2.1527651667309428e-7	Monocytes_t3.rpmi_no/acquired
									2.1831936921714065e-5	0.3645110555129035	0.242	0.132	0.47975681385466656	acquired	B	LY75		1.728407643149425e-5	0.4245719913050192	0.583	0.469	0.3798175795820862	acquired	B	SESN3			4.6969262878136004e-5	0.446732073395292	0.245	0.22	1	no	Monocytes	IL1A		3.236035283985858e-10	-0.26430494036311636	0.219	0.269	7.111187536558923e-6	no	Monocytes	CD69			0.3024103040226982	2.3252916277948875e-7	Monocytes_t3.rpmi_no/acquired
									2.9365472022696514e-5	0.5407734739624795	0.292	0.183	0.6453062476987559	acquired	B	ACSM3		1.836292877103793e-5	0.3313924134448818	0.48	0.353	0.4035253597435585	acquired	B	SLTM			1.5260909133488288e-4	0.4386906962330155	0.207	0.182	1	no	Monocytes	CXCL1		7.4166690691815565e-9	0.2607730555572694	0.421	0.365	1.629813027952647e-4	no	Monocytes	CXCL1			0.28855320693392916	3.0631777997186416e-7	Monocytes_t3.rpmi_no/acquired
									3.0472467244972597e-5	0.30790291734278574	0.362	0.231	0.6696324677082728	acquired	B	HIVEP1		1.963429951906889e-5	0.4956672973432613	0.139	0.061	0.4314637319315389	acquired	B	GADD45A			1.6496313685384815e-4	0.40843013031213093	0.733	0.735	1	no	Monocytes	IL1B		8.529194759198412e-9	0.3864274693548906	0.306	0.263	1.8742905483338512e-4	no	Monocytes	VCAN			0.36599723500179593	3.6997754160184625e-7	Monocytes_t3.rpmi_no/acquired
									3.087814033310283e-5	0.2897266150193144	0.221	0.117	0.6785471338199347	acquired	B	THAP5		2.0305999026902873e-5	0.3174826019822363	0.394	0.272	0.44622432861619066	acquired	B	AFTPH			2.516328279248588e-4	0.25543840712612487	0.249	0.224	1	no	Monocytes	TNFAIP6		2.0939218943876146e-8	0.2643145322571232	0.307	0.259	4.601393362916783e-4	no	Monocytes	PTX3			0.3686524472186079	3.987272115089006e-7	Monocytes_t3.rpmi_no/acquired
									3.135707961273955e-5	0.25588368590423083	0.44	0.284	0.6890718244899516	acquired	B	FYTTD1		2.1328214792223182e-5	0.31466045820939914	0.181	0.093	0.4686875200591044	acquired	B	MOB1B			3.535934977245578e-4	0.3049993941860585	0.533	0.517	1	no	Monocytes	CXCL3		3.446815776197868e-5	0.39652837842829003	0.159	0.131	0.7574377668194815	no	Monocytes	CXCL5			0.40628868633225446	5.077686975770592e-7	Monocytes_t3.rpmi_no/acquired
									3.138517816038352e-5	0.3073847158229692	0.285	0.165	0.6896892900744278	acquired	B	KMT2B		2.3005661382101793e-5	0.3648516682877059	0.284	0.179	0.5055494088716869	acquired	B	TDRD7			5.234021385647893e-4	0.3688552715853204	0.397	0.44	1	no	Monocytes	CCL4		1.8983731091810272e-4	-0.43517723169379163	0.111	0.134	1	no	Monocytes	CCL8			0.3528730484574868	6.454149669261124e-7	Monocytes_t3.rpmi_no/acquired
									3.3795973564263384e-5	0.2539188141294487	0.296	0.175	0.7426665190746878	acquired	B	TOMM40		2.375131841512812e-5	0.27343439163282435	0.683	0.56	0.5219352221724405	acquired	B	SRRM1			0.015933210437352064	0.25035543576088837	0.226	0.21	1	no	Monocytes	TNFSF10		9.255375091381366e-15	-0.28945994158187016	0.497	0.564	2.0338686763310552e-10	no	NK	CRIP1			0.37319379999978275	7.217566262830853e-7	Monocytes_t3.rpmi_no/acquired
									3.651451822390855e-5	0.4241062346863489	0.118	0.043	0.8024065379703904	acquired	B	HLA-DQA2		2.85814096348181e-5	-0.3539738945717472	0.895	0.925	0.6280764767251278	acquired	B	VIM			0.11646663310439052	0.4175605390498407	0.414	0.435	1	no	Monocytes	CCL3		6.109949052476234e-7	-0.25534898585846477	0.21	0.247	0.013426613042816525	no	NK	MTRNR2L8			0.4026241707124314	9.571609222370414e-7	Monocytes_t3.rpmi_no/acquired
									3.889678646463268e-5	0.259078541835839	0.668	0.528	0.8547568825603031	acquired	B	PRDM2		3.095387219625903e-5	0.26748183716001495	0.462	0.339	0.6802113415127922	acquired	B	MED13			0.2266049666428731	-0.27051382621822506	0.11	0.116	1	no	Monocytes	GNLY		0.009302074528758902	0.33536462689889546	0.118	0.103	1	no	NK	PTGDS			-0.43991913713590813	1.026617104788751e-6	Monocytes_t3.rpmi_no/acquired
									4.459098002273577e-5	0.2853236547106368	0.401	0.261	0.9798867859996186	acquired	B	TLK1		3.2696073658152115e-5	0.4150388758555692	0.294	0.193	0.7184962186378927	acquired	B	ETS1			0.36142802407078284	0.31782791319194326	0.101	0.098	1	no	Monocytes	CCL20												0.334918232776007	1.1113775598527348e-6	Monocytes_t3.rpmi_no/acquired
									4.580988455229035e-5	0.3078663629708249	0.274	0.16	1	acquired	B	IVNS1ABP		3.280371427653697e-5	-0.3114648506150184	0.928	0.937	0.7208616212268999	acquired	B	HLA-DQA1			0.49886687025477316	0.25132561452222024	0.185	0.193	1	no	Monocytes	CCL3L1												0.37225107284139414	1.207206818244654e-6	Monocytes_t3.rpmi_no/acquired
									4.6194510432240215e-5	0.2906978905303673	0.144	0.061	1	acquired	B	USP38		3.646532696084786e-5	0.2706273082579298	0.322	0.205	0.8013255599646317	acquired	B	WDR74			5.576836070978579e-17	-0.3784958714410043	0.263	0.338	1.2255097265975428e-12	no	NK	IL1B												-0.45818172910694077	1.6942193832431553e-6	Monocytes_t3.rpmi_no/acquired
									5.262347785790907e-5	0.27511730636023524	0.272	0.157	1	acquired	B	WDR48		4.081395452449544e-5	-0.39387940707850655	0.799	0.846	0.8968866506757872	acquired	B	HLA-DQB1			2.2854346234108946e-14	-0.4185487624079891	0.388	0.453	5.022242584945441e-10	no	NK	CXCL8												-0.3759228915581492	1.723977276444239e-6	Monocytes_t3.rpmi_no/acquired
									5.380068305572655e-5	0.2738284859765139	0.171	0.081	1	acquired	B	SUCLA2		5.9211796395740146e-5	0.31239716254052663	0.73	0.604	1	acquired	B	ZEB2			1.310103425031037e-7	-0.3479538115072003	0.179	0.221	0.0028789522765057035	no	NK	CCL4L2												0.4128539850905981	2.395928447461178e-6	Monocytes_t3.rpmi_no/acquired
									5.581934198915781e-5	0.25934764481753014	0.231	0.124	1	acquired	B	TMEM30A		5.924670854284514e-5	0.2768078176950941	0.641	0.525	1	acquired	B	RSL1D1			6.192041397612503e-7	-0.2762289581132973	0.263	0.306	0.013607010971253476	no	NK	CCL3												0.503113265644564	3.7008389074653218e-6	Monocytes_t3.rpmi_no/acquired
									5.6740200834364644e-5	0.40007068148899805	0.869	0.774	1	acquired	B	REL		6.91711297373456e-5	0.321879874171787	0.765	0.653	1	acquired	B	GLS			0.11626774662570902	-0.455838428037429	0.109	0.119	1	no	NK	HSPA1A												-0.48292324791626906	4.395331881922608e-6	Monocytes_t3.rpmi_no/acquired
									5.9641747386907144e-5	0.3185995989270375	0.242	0.137	1	acquired	B	GIGYF2		7.272876737227817e-5	0.36510894660293225	0.234	0.142	1	acquired	B	HECA																						0.27784394598741335	6.577282343538364e-6	Monocytes_t3.rpmi_no/acquired
									5.9675899503839835e-5	0.29140254215816164	0.383	0.249	1	acquired	B	PIK3CA		8.49983942416619e-5	0.28002497558627737	0.296	0.189	1	acquired	B	TRAF3																						-0.4591702069762498	6.984817678742443e-6	Monocytes_t3.rpmi_no/acquired
									6.071106262545857e-5	0.3018402252355621	0.303	0.19	1	acquired	B	EEA1		1.0087675833716439e-4	0.2640989259949773	0.771	0.686	1	acquired	B	DTX3L																						0.3349395041908134	7.1594756045071904e-06	Monocytes_t3.rpmi_no/acquired
									6.148912128810244e-5	-0.2600911606830092	0.991	0.99	1	acquired	B	CD74		1.0224637967938419e-4	0.3240906200824869	0.132	0.063	1	acquired	B	P2RX5																						0.3643078292787645	7.561688444319535e-6	Monocytes_t3.rpmi_no/acquired
									6.983838310427028e-5	0.28037408901363814	0.557	0.409	1	acquired	B	PTPN1		1.0349046303153793e-4	0.2721936547527517	0.32	0.213	1	acquired	B	SHOC2																						0.40845239165320857	1.2413282450509002e-5	Monocytes_t3.rpmi_no/acquired
									7.998675400359679e-5	0.25730681987913684	0.569	0.416	1	acquired	B	TPR		1.052523004301326e-4	-0.2753130550220879	0.94	0.957	1	acquired	B	CCR7																						-0.25493012452657826	1.4894478661382632e-5	Monocytes_t3.rpmi_no/acquired
									8.220329646467086e-5	0.33924924748617813	0.433	0.294	1	acquired	B	RANBP2		1.0915198436171678e-4	0.2822386887015047	0.392	0.276	1	acquired	B	UBR5																						0.40269514219937663	2.3142729610782404e-5	Monocytes_t3.rpmi_no/acquired
									8.478839592914089e-5	0.3320341809256022	0.662	0.533	1	acquired	B	SKIL		1.1591202487327508e-4	0.37305703285834735	0.368	0.26	1	acquired	B	ZBTB10																						-0.36721609434366453	2.331384601473252e-5	Monocytes_t3.rpmi_no/acquired
									8.700930605795804e-5	0.298731252057689	0.761	0.627	1	acquired	B	BCL2		1.1715774537527518e-4	0.3261188196575181	0.263	0.168	1	acquired	B	NDUFA3																						0.2815291291931502	3.944542122301798e-5	Monocytes_t3.rpmi_no/acquired
									8.917058460191338e-5	0.5533163232169254	0.407	0.274	1	acquired	B	HSPH1		1.2863748979644626e-4	0.3215431139661976	0.261	0.162	1	acquired	B	MACF1																						-0.35904493814632565	4.3305496758951946e-5	Monocytes_t3.rpmi_no/acquired
									8.955568891159156e-5	0.25072584393844394	0.206	0.109	1	acquired	B	JADE2		1.3008006841719162e-4	-0.25536989206970195	0.069	0.138	1	acquired	B	GBP7																						0.3943558845318582	5.057211938954608e-5	Monocytes_t3.rpmi_no/acquired
									1.0418154885918011e-4	0.33528351852063687	0.272	0.162	1	acquired	B	BCL2L11		1.3347642823312972e-4	0.26752440726309934	0.248	0.154	1	acquired	B	DENND5A																						0.31818848812390027	5.474173284656484e-5	Monocytes_t3.rpmi_no/acquired
									1.1536586883856756e-4	0.33458319218763144	0.676	0.551	1	acquired	B	EIF4G2		1.3531904246622453e-4	0.41298018467422637	0.268	0.174	1	acquired	B	TRAF1																						0.35361292545795775	5.711479292881691e-5	Monocytes_t3.rpmi_no/acquired
									1.3297712608112452e-4	0.279294645714804	0.393	0.264	1	acquired	B	CLINT1		1.3622140124623032e-4	0.25559462928690735	0.649	0.536	1	acquired	B	TMA7																						0.30476784415625846	6.984244245494997e-5	Monocytes_t3.rpmi_no/acquired
									1.332711713513706e-4	0.2571074189529974	0.212	0.117	1	acquired	B	INPP5A		1.3848993747241545e-4	0.2730962711449364	0.306	0.201	1	acquired	B	PTEN																						0.2863571927980968	7.795551455472089e-5	Monocytes_t3.rpmi_no/acquired
									1.5282868621937086e-4	0.338393961705289	0.317	0.198	1	acquired	B	ZFAND5		1.5071433628553746e-4	0.2695539220127493	0.216	0.124	1	acquired	B	RRM2B																						0.5347124540954611	8.296584786863243e-5	Monocytes_t3.rpmi_no/acquired
									1.6281280614471936e-4	0.2734712763282081	0.189	0.099	1	acquired	B	GPCPD1		1.596142382662863e-4	0.43027776086038205	0.559	0.464	1	acquired	B	LCP1																						0.3077970113003744	9.184002431755252e-5	Monocytes_t3.rpmi_no/acquired
									1.7894980277759917e-4	0.31120157636572654	0.545	0.419	1	acquired	B	TOP1		1.7235554400654187e-4	0.311938725317616	0.376	0.268	1	acquired	B	USP12																						0.43830042395073665	9.5384597479295e-5	Monocytes_t3.rpmi_no/acquired
									1.8176239574477224e-4	0.25820877501534056	0.37	0.241	1	acquired	B	HOOK3		1.932477315857219e-4	0.28336332464974	0.196	0.112	1	acquired	B	AHCTF1																						0.25439462116829964	9.571844347012603e-5	Monocytes_t3.rpmi_no/acquired
									1.8187033851736674e-4	0.33461410317505513	0.19	0.104	1	acquired	B	JMY		2.0849624398397649e-4	0.3123037588033972	0.493	0.383	1	acquired	B	TUBB4B																						-0.3499827984012809	1.0166820827404675e-4	Monocytes_t3.rpmi_no/acquired
									1.8516821991506415e-4	0.26856126438967887	0.528	0.386	1	acquired	B	RAB30		2.1453887779125498e-4	0.346952592198124	0.248	0.158	1	acquired	B	BCL2L11																						0.3088735630907875	1.1829202765682561e-4	Monocytes_t3.rpmi_no/acquired
									1.861747475509905e-4	0.278581477641199	0.73	0.581	1	acquired	B	EIF5		2.180431133438224e-4	0.2955794600790125	0.345	0.241	1	acquired	B	CARD8																						0.284003216682571	1.2898870224421706e-4	Monocytes_t3.rpmi_no/acquired
									1.903643431244641e-4	0.29961867405919484	0.515	0.365	1	acquired	B	RAB21		2.3113878635759653e-4	0.2865642195032083	0.676	0.568	1	acquired	B	ZC3HAV1																						0.28098055701844715	1.3072626622368536e-4	Monocytes_t3.rpmi_no/acquired
									1.9335345941053045e-4	0.26987419537090673	0.19	0.104	1	acquired	B	POLR2H		2.3886645159822793e-4	0.27827311968755436	0.142	0.073	1	acquired	B	SLC5A3																						-0.3746241005947333	1.5881104598587122e-4	Monocytes_t3.rpmi_no/acquired
									2.3324524068713811e-4	0.26211959279650354	0.215	0.124	1	acquired	B	IL6ST		2.788868583189124e-4	-0.3866775283836643	0.255	0.337	1	acquired	B	CCZ1																						-0.3109670911963085	2.0736192092106508e-4	Monocytes_t3.rpmi_no/acquired
									2.3605006797452175e-4	0.2509550448248944	0.204	0.112	1	acquired	B	ZBTB11		2.886649504716185e-4	0.25447898582171025	0.588	0.479	1	acquired	B	PAK2																						-0.46576002717549303	2.248868956136906e-4	Monocytes_t3.rpmi_no/acquired
									2.733543586563659e-4	0.28884136196890686	0.278	0.175	1	acquired	B	RRM2B		2.9011506081187325e-4	0.3015094533272644	0.526	0.416	1	acquired	B	SMARCA5																						0.27794993146310887	2.4296157192549165e-4	Monocytes_t3.rpmi_no/acquired
									2.758189779301453e-4	0.349470858099324	0.375	0.259	1	acquired	B	TPM4		2.916654347209448e-4	0.2512315437324124	0.348	0.241	1	acquired	B	ACIN1																						0.29945801398564464	2.917496881663798e-4	Monocytes_t3.rpmi_no/acquired
									2.84988971590135e-4	0.33206282399930354	0.688	0.551	1	acquired	B	RESF1		3.0784103327576506e-4	0.26441762066686336	0.194	0.114	1	acquired	B	ZHX2																						0.26216665789519533	3.119258716675599e-4	Monocytes_t3.rpmi_no/acquired
									2.919045412088646e-4	0.2958551999314241	0.156	0.079	1	acquired	B	TYW3		3.1072444085224866e-4	0.27871925747450543	0.322	0.221	1	acquired	B	PDS5A																						0.29799551446753214	4.4950037052888533e-4	Monocytes_t3.rpmi_no/acquired
									3.0038586944933503e-4	0.25726361575964685	0.641	0.513	1	acquired	B	BACH1		3.2049703145307977e-4	0.27568599856425213	0.353	0.25	1	acquired	B	SPAG9																						0.42468953855664715	4.558298413944821e-4	Monocytes_t3.rpmi_no/acquired
									3.051385341944247e-4	0.27280092401116707	0.131	0.061	1	acquired	B	KIAA1586		3.2817156141165847e-4	0.27721267189273047	0.275	0.179	1	acquired	B	ZBTB1																						-0.34185398571484527	4.615177101435041e-4	Monocytes_t3.rpmi_no/acquired
									3.466659831718104e-4	-0.30814151379136834	0.049	0.104	1	acquired	B	EIF1AY		3.5292680729685744e-4	0.3299941766556791	0.263	0.174	1	acquired	B	PKIG																						0.6066324415018856	5.065135551431464e-4	Monocytes_t3.rpmi_no/acquired
									3.469305849262148e-4	0.25190775839691937	0.156	0.079	1	acquired	B	CCND2		3.566125631721163e-4	0.3067038836034639	0.297	0.201	1	acquired	B	ARRDC2																						0.2563224108984872	7.673050417102891e-4	Monocytes_t3.rpmi_no/acquired
									3.538796656440648e-4	0.2577367197642271	0.226	0.132	1	acquired	B	DBF4		3.7749360208708815e-4	0.37007297009461726	0.469	0.367	1	acquired	B	HELB																						0.30100138354855366	0.0010486244160377379	Monocytes_t3.rpmi_no/acquired
									3.7441167104641424e-4	0.264359764644567	0.808	0.716	1	acquired	B	NFKB1		3.8774350431633264e-4	0.3407893337824546	0.649	0.568	1	acquired	B	TALDO1																						0.2681078552017804	0.001643924658151492	Monocytes_t3.rpmi_no/acquired
									3.772177614050098e-4	0.3148355048049226	0.317	0.211	1	acquired	B	ATR		4.236194652618637e-4	0.31533117588740134	0.451	0.355	1	acquired	B	FTX																						0.5228609267079989	0.0019745952275797255	Monocytes_t3.rpmi_no/acquired
									3.902051478728257e-4	0.27816676235578397	0.198	0.112	1	acquired	B	USP36		4.6212610464645035e-4	-0.3264934926767647	0.121	0.191	1	acquired	B	ARL2BP																						0.31228870490960925	0.002073512562283162	Monocytes_t3.rpmi_no/acquired
									3.9991164260350917e-4	0.27893187790150265	0.634	0.495	1	acquired	B	EIF1AX		4.62476061282781e-4	0.2603132682198743	0.175	0.103	1	acquired	B	PIK3C3																						-0.27818546137546996	0.002372278910586666	Monocytes_t3.rpmi_no/acquired
									4.4075318675648343e-4	-0.34006953406257945	0.049	0.102	1	acquired	B	LINC00339		4.6502263844515286e-4	0.3067281840786644	0.704	0.615	1	acquired	B	STK17B																						0.2950039186763685	0.002452182738459818	Monocytes_t3.rpmi_no/acquired
									4.97608700474369e-4	0.27382893111786255	0.46	0.335	1	acquired	B	SH3BP5		4.89070369188894e-4	0.2834038836448429	0.34	0.237	1	acquired	B	LARS																						-0.3193863784591717	0.0033360875544524095	Monocytes_t3.rpmi_no/acquired
									5.821121583360034e-4	0.3173930856035412	0.658	0.543	1	acquired	B	HSP90B1		5.194452650362127e-4	0.3357137157383485	0.271	0.183	1	acquired	B	FAM214A																						0.3220908908313729	0.0037107983301923404	Monocytes_t3.rpmi_no/acquired
									6.134546293332849e-4	0.28816620294889517	0.373	0.261	1	acquired	B	ZFC3H1		5.21170394077913e-4	0.3230068914935713	0.789	0.736	1	acquired	B	NFKB1																						0.30089921854818646	0.0037669836920165675	Monocytes_t3.rpmi_no/acquired
									8.183691447978467e-4	0.2540074723291097	0.692	0.569	1	acquired	B	GLS		5.218217930556918e-4	0.26163340376785704	0.328	0.231	1	acquired	B	MAP4																						0.31192865120555235	0.005401285797053264	Monocytes_t3.rpmi_no/acquired
									8.355417803348955e-4	0.28197642084113994	0.652	0.528	1	acquired	B	HSPD1		5.305406420617008e-4	0.4269601264903573	0.369	0.284	1	acquired	B	IRF4																						0.29696881359335814	0.006013589453361045	Monocytes_t3.rpmi_no/acquired
									8.830550074560807e-4	0.2885036352782885	0.243	0.152	1	acquired	B	SC5D		5.559305993808343e-4	0.258038583626633	0.343	0.247	1	acquired	B	C1GALT1																						-0.3877695456023442	0.006245030950768657	Monocytes_t3.rpmi_no/acquired
									8.985201510243545e-4	0.28041493479606594	0.285	0.188	1	acquired	B	KHDC4		5.897599621094519e-4	0.26492675296679824	0.304	0.207	1	acquired	B	FBXW7																						0.3090602437839774	0.006272857112290717	Monocytes_t3.rpmi_no/acquired
									9.478510031812135e-4	0.3101287087850977	0.208	0.124	1	acquired	B	LONP2		6.761635469837526e-4	0.4673668616397284	0.131	0.069	1	acquired	B	FOSB																						0.29231646162041347	0.006937730243562831	Monocytes_t3.rpmi_no/acquired
									0.0010853324072565272	0.294811614999581	0.307	0.213	1	acquired	B	SAMD9L		7.391622530277795e-4	0.2545504237560532	0.18	0.107	1	acquired	B	KLF10																						-0.3269699383969038	0.007119279557912708	Monocytes_t3.rpmi_no/acquired
									0.001117507439283802	0.28698634788025235	0.131	0.066	1	acquired	B	TXNDC5		7.578516227191005e-4	0.2586961635031657	0.41	0.308	1	acquired	B	CD52																						0.2709348966394198	0.007849089840885845	Monocytes_t3.rpmi_no/acquired
									0.0011665638383926388	-0.3707694434533304	0.481	0.513	1	acquired	B	PPP1CA		7.982682315512047e-4	0.2557098377516116	0.629	0.505	1	acquired	B	BCLAF1																						0.29216643390336094	0.008059959767375124	Monocytes_t3.rpmi_no/acquired
									0.0013154202621970788	0.45069918517003904	0.121	0.061	1	acquired	B	FAM111B		8.079579130269379e-4	0.28870205700557583	0.368	0.278	1	acquired	B	EP300																						0.25898968499033326	0.008949541268287144	Monocytes_t3.rpmi_no/acquired
									0.0016621646926529205	-0.2561475219002576	0.753	0.734	1	acquired	B	GABARAP		8.783992254759189e-4	0.2763852412765504	0.443	0.349	1	acquired	B	SNHG16																						0.25957075901639237	0.009030492770623344	Monocytes_t3.rpmi_no/acquired
									0.00170834265546382	0.2544720328616292	0.658	0.536	1	acquired	B	CTSS		8.805385131152506e-4	0.2779694820662689	0.257	0.17	1	acquired	B	UBXN2A																						0.4045831639833637	0.009073221026147875	Monocytes_t3.rpmi_no/acquired
									0.0018799564382765133	0.26945541370888493	0.324	0.231	1	acquired	B	RASGEF1B		8.961058068440391e-4	0.2744772280082437	0.422	0.32	1	acquired	B	PPP2CA																						-0.3553975406565206	0.010491877171662774	Monocytes_t3.rpmi_no/acquired
									0.0021343232820157454	-0.29839659436614907	0.515	0.576	1	acquired	B	LYSMD2		9.217847586286998e-4	0.2646503403882221	0.394	0.296	1	acquired	B	YTHDC1																						-0.27837792925047955	0.0106161697654987	Monocytes_t3.rpmi_no/acquired
									0.002324906241662498	0.27878942648518334	0.593	0.49	1	acquired	B	STAT1		9.303716135357149e-4	0.28010655746865276	0.466	0.367	1	acquired	B	GNA13																						0.2830290260095367	0.011141600096075111	Monocytes_t3.rpmi_no/acquired
									0.002506235625325283	-0.2864430032748249	0.089	0.145	1	acquired	B	CXCL2		9.761930168231656e-4	0.25043091275198726	0.196	0.118	1	acquired	B	NR4A1																						0.2622863754744815	0.01246420963286995	Monocytes_t3.rpmi_no/acquired
									0.002835144861974584	-0.34762577631672026	0.058	0.104	1	acquired	B	LYZ		9.936866875060227e-4	0.2970005634829077	0.309	0.221	1	acquired	B	PEA15																						-0.29249688967149323	0.012943261752170325	Monocytes_t3.rpmi_no/acquired
									0.0032653314673479184	0.2743940573248327	0.391	0.292	1	acquired	B	CLK1		0.0010549707720371331	-0.3656953012610691	0.559	0.621	1	acquired	B	CD99																						0.3239629637455055	0.012955775426798157	Monocytes_t3.rpmi_no/acquired
									0.003392218907959528	0.2620661266284894	0.375	0.272	1	acquired	B	AFF3		0.001068456814394787	0.30728906430639547	0.333	0.249	1	acquired	B	RCSD1																						0.4321774269939995	0.013551492008901897	Monocytes_t3.rpmi_no/acquired
									0.003498918886172632	0.3948631726579124	0.406	0.315	1	acquired	B	ZBTB10		0.001138500185870123	0.2965755344976351	0.26	0.181	1	acquired	B	UHRF2																						0.2679559428037508	0.015024629804379009	Monocytes_t3.rpmi_no/acquired
									0.005664435173535709	0.32051905002912306	0.616	0.505	1	acquired	B	HSPE1		0.0012578199265196458	-0.32538258785123175	0.124	0.189	1	acquired	B	GLRX																						0.41698559559850024	0.019104716220013605	Monocytes_t3.rpmi_no/acquired
									0.006076826553108315	-0.28145685276916854	0.914	0.891	1	acquired	B	VIM		0.0012775619172587175	0.2834860248411242	0.201	0.13	1	acquired	B	CKS1B																						-0.29696370503494673	0.023082076865994363	Monocytes_t3.rpmi_no/acquired
									0.006385335882515845	0.2977980531107739	0.261	0.188	1	acquired	B	SYNE2		0.001317130361259158	0.29448244738447593	0.199	0.128	1	acquired	B	TFRC																						0.3342548702296084	0.025268124030593607	Monocytes_t3.rpmi_no/acquired
									0.00640575503766927	0.27874254552027133	0.159	0.099	1	acquired	B	IFI44L		0.0013418899175332546	0.2667413697294122	0.281	0.195	1	acquired	B	ATXN2																						0.2709420881788722	0.02618715832829103	Monocytes_t3.rpmi_no/acquired
									0.008432133420266736	-0.7041959683862431	0.153	0.208	1	acquired	B	CCL4L2		0.0014495219759043043	0.28984076028895167	0.384	0.298	1	acquired	B	SPEN																						0.4250085471355105	0.03586220113631618	Monocytes_t3.rpmi_no/acquired
									0.010518213881754121	-0.26231119238027234	0.578	0.589	1	acquired	B	SPCS1		0.0015407899583898144	0.2915453837898032	0.453	0.363	1	acquired	B	IFI44																						-0.3451407375494071	0.03614047966634022	Monocytes_t3.rpmi_no/acquired
									0.011451425298725908	0.2841559798962665	0.458	0.373	1	acquired	B	LINC02397		0.0016921647342937273	0.28662956076154544	0.173	0.107	1	acquired	B	TOB2																						0.2788928129451802	0.039104766921162416	Monocytes_t3.rpmi_no/acquired
									0.011799419526719316	0.4370737748633686	0.172	0.114	1	acquired	B	FOSB		0.0019308490508723904	0.3075298434886815	0.261	0.176	1	acquired	B	GRASP																						-0.3008736209110332	0.049649663138529386	Monocytes_t3.rpmi_no/acquired
									0.012741447590554188	-0.5772396500571655	0.299	0.358	1	acquired	B	CCL4		0.0019591537403488533	0.2904237629456531	0.283	0.207	1	acquired	B	MARF1																						0.37992007873516376	0.0497300249350044	Monocytes_t3.rpmi_no/acquired
									0.012748551826881031	0.3342985440124415	0.267	0.198	1	acquired	B	NR4A2		0.0022851172003582236	0.2751123746704147	0.27	0.189	1	acquired	B	TLE4																						-0.31654269493574416	0.04991098995400248	Monocytes_t3.rpmi_no/acquired
									0.014060513433631858	-0.4439053174261509	0.249	0.305	1	acquired	B	CCL3		0.0024072992610468294	0.27709579884293545	0.417	0.331	1	acquired	B	MALT1																						-0.9683439750122584	1.1385522652206798e-84	CD4+ T_t3.rpmi_no/acquired
									0.01618209017745913	-0.2837493711643586	0.506	0.525	1	acquired	B	EIF3L		0.0025619439836714617	0.48854154868843	0.255	0.183	1	acquired	B	RGS2																						-0.2857259404751993	4.664415482996415e-30	CD4+ T_t3.rpmi_no/acquired
									0.01670704613764063	-0.33168571628205135	0.153	0.195	1	acquired	B	STARD10		0.002808183751803746	0.2728579603006869	0.444	0.359	1	acquired	B	CDK13																						-0.9492841314065583	3.374588389285882e-29	CD4+ T_t3.rpmi_no/acquired
									0.019645680080043783	0.2954152804828125	0.518	0.424	1	acquired	B	CCNL1		0.002933973618116126	0.27027400511108	0.147	0.089	1	acquired	B	CNN2																						0.5083868243667435	3.107865130762167e-20	CD4+ T_t3.rpmi_no/acquired
									0.02286498251434537	0.32842331774367084	0.333	0.266	1	acquired	B	SLC2A3		0.0031225628071802347	0.25239756058685014	0.266	0.187	1	acquired	B	BAG5																						0.4985934170036584	6.861665277334837e-19	CD4+ T_t3.rpmi_no/acquired
									0.023243544747692826	-0.28290132537195234	0.743	0.754	1	acquired	B	SH3BGRL3		0.0031847900791015815	-0.277932608641398	0.426	0.493	1	acquired	B	XBP1																						0.45448648691154647	1.5433888280955763e-18	CD4+ T_t3.rpmi_no/acquired
									0.031599735536659	0.2804305659667585	0.369	0.289	1	acquired	B	DDIT4		0.003207407689980376	0.2700933588434529	0.17	0.108	1	acquired	B	MGAT5																						-0.4212698423058463	6.824189884720184e-16	CD4+ T_t3.rpmi_no/acquired
									0.03582139827102788	0.31308233746680003	0.134	0.091	1	acquired	B	DUSP4		0.003302691039357531	0.3408089473632103	0.255	0.187	1	acquired	B	SNHG1																						0.4464388508321174	9.570098048537201e-16	CD4+ T_t3.rpmi_no/acquired
									0.037745887627649966	0.4772622720731645	0.314	0.244	1	acquired	B	IGLC2		0.0033219524265078186	0.3413768643875976	0.366	0.292	1	acquired	B	IRF2BP2																						0.4380496777745466	5.928751882963011e-15	CD4+ T_t3.rpmi_no/acquired
									0.038888510393197316	-0.255949446492048	0.734	0.754	1	acquired	B	GAPDH		0.0034630684787651414	0.3266373229441266	0.286	0.211	1	acquired	B	ELL2																						0.3080193197454495	3.490972174933574e-12	CD4+ T_t3.rpmi_no/acquired
									0.04110812266391327	0.2952495607327097	0.342	0.266	1	acquired	B	IDI1		0.003771715900882041	0.26922976995268666	0.105	0.057	1	acquired	B	ITGB3BP																						-0.4781596328341057	4.705884176340937e-12	CD4+ T_t3.rpmi_no/acquired
									0.05281332357525716	-0.3614012736578054	0.118	0.079	1	acquired	B	HSPA1B		0.004449804757958971	0.3149096861980283	0.191	0.128	1	acquired	B	DNAJB1																						0.3132759669402545	6.795153735100399e-12	CD4+ T_t3.rpmi_no/acquired
									0.06823404267988567	-0.26095498639640713	0.081	0.109	1	acquired	B	TMEM8A		0.004560608764329312	0.2681904986374747	0.307	0.235	1	acquired	B	NRIP1																						0.2700292492109808	1.9436893923770014e-11	CD4+ T_t3.rpmi_no/acquired
									0.08638437823739903	-0.2997602624086704	0.337	0.358	1	acquired	B	IL1B		0.00461941720086968	0.3935182862507909	0.392	0.314	1	acquired	B	DDIT4																						0.329815299124201	2.0060696316635385e-11	CD4+ T_t3.rpmi_no/acquired
									0.0903598332337429	-0.2987577170199641	0.116	0.147	1	acquired	B	CCL3L1		0.004834288531475657	0.25717058208765786	0.175	0.114	1	acquired	B	BCL6																						0.3861493771163351	2.0102022990481415e-11	CD4+ T_t3.rpmi_no/acquired
									0.09569762131576892	-0.35347388196712526	0.256	0.195	1	acquired	B	PLCG2		0.004877774194029437	0.27488765080158073	0.312	0.233	1	acquired	B	PSIP1																						-0.34299148897653375	4.449118763845825e-11	CD4+ T_t3.rpmi_no/acquired
									0.09602096916220922	-0.25567679684154265	0.093	0.119	1	acquired	B	CFAP20		0.004993369897941776	0.30047437334611327	0.315	0.241	1	acquired	B	TRAF4																						0.2689884685229553	2.8285267067033147e-10	CD4+ T_t3.rpmi_no/acquired
									0.09865087562506984	0.3232865390703692	0.4	0.34	1	acquired	B	GADD45B		0.00523415395602074	0.3027960605999298	0.894	0.842	1	acquired	B	SMCHD1																						0.3260854946219094	6.492296434169674e-9	CD4+ T_t3.rpmi_no/acquired
									0.1134179720696302	0.2592093100748858	0.452	0.383	1	acquired	B	YPEL5		0.006229470763842899	2.564359778314579	0.141	0.089	1	acquired	B	IGHA1																						-0.3440863447554823	1.1003552440648344e-8	CD4+ T_t3.rpmi_no/acquired
									0.11709865135657269	0.46045763770256787	0.143	0.109	1	acquired	B	IGHA1		0.006290133841265471	0.7001778684994573	0.234	0.172	1	acquired	B	NR4A2																						0.31803723211432233	1.45645417347999e-8	CD4+ T_t3.rpmi_no/acquired
									0.1180514272874009	-0.252721428151569	0.091	0.117	1	acquired	B	UNC119		0.006599089956668635	0.25144575495187793	0.214	0.152	1	acquired	B	PPP1R15B																						0.26084716026650057	2.30621163017156e-8	CD4+ T_t3.rpmi_no/acquired
									0.12115208503316413	-0.26762390019200133	0.314	0.327	1	acquired	B	EVL		0.006728681616497284	0.3130163631541589	0.479	0.398	1	acquired	B	ATF7IP																						-0.3094193345326186	3.957163704463887e-8	CD4+ T_t3.rpmi_no/acquired
									0.12558883032650975	0.4090441773834319	0.26	0.216	1	acquired	B	ZNF331		0.0069494704550736195	-0.253756319828883	0.376	0.428	1	acquired	B	MLF2																						0.2879928374313079	1.9695740445852068e-7	CD4+ T_t3.rpmi_no/acquired
									0.14273726245437657	-0.31362015579699454	0.237	0.249	1	acquired	B	BORCS7		0.006968003189544476	-0.263726736769525	0.083	0.13	1	acquired	B	FEM1A																						-0.28853073212027747	2.733204767410918e-7	CD4+ T_t3.rpmi_no/acquired
									0.14739908464018311	-0.36643724256775845	0.257	0.203	1	acquired	B	TLE4		0.007034884301829787	0.2547407582521901	0.363	0.286	1	acquired	B	PRKD3																						-0.26394378165439347	8.513705106148862e-7	CD4+ T_t3.rpmi_no/acquired
									0.16022078499913553	-0.26170190003838645	0.212	0.231	1	acquired	B	BLK		0.0076605393138366945	-0.27378083896405503	0.167	0.223	1	acquired	B	GLTP																						-0.3886897406181886	5.900826060556874e-6	CD4+ T_t3.rpmi_no/acquired
									0.17520316155744162	-0.2505736913331513	0.132	0.157	1	acquired	B	IFIT3		0.008436775226202514	0.2693519336735306	0.302	0.237	1	acquired	B	ME2																						0.25382567655354027	1.0896728117758835e-5	CD4+ T_t3.rpmi_no/acquired
									0.18519084386061832	-0.28015689255121856	0.216	0.234	1	acquired	B	CDK11A		0.00976498791259945	-0.3562237272451235	0.095	0.142	1	acquired	B	IQGAP2																						0.3047304887850959	6.698949061086135e-5	CD4+ T_t3.rpmi_no/acquired
									0.1987398000720388	-0.27212619406503946	0.362	0.35	1	acquired	B	PWP1		0.009831230343064212	0.2829387458379069	0.317	0.249	1	acquired	B	SESTD1																						0.2575296738748279	2.642863797098786e-4	CD4+ T_t3.rpmi_no/acquired
									0.21420870203557554	-0.2572385576991625	0.112	0.129	1	acquired	B	ZHX1		0.010703765906495931	0.31015050234936536	0.296	0.231	1	acquired	B	SNHG15																						0.27368653490394745	5.253401954719195e-4	CD4+ T_t3.rpmi_no/acquired
									0.21781946898889865	-0.2915596475474562	0.189	0.203	1	acquired	B	DNAJB9		0.01111096803096269	-0.26111300776654034	0.253	0.314	1	acquired	B	RAB11A																						-0.29804969373076196	5.722520775330795e-4	CD4+ T_t3.rpmi_no/acquired
									0.26669590713906954	-0.3474741833131029	0.112	0.129	1	acquired	B	PTPN6		0.011505250015227734	-0.26912752806310236	0.124	0.174	1	acquired	B	UNC50																						0.2718782283722594	0.0016539510147342456	CD4+ T_t3.rpmi_no/acquired
									0.29391109090692813	0.5123079784511533	0.162	0.137	1	acquired	B	FOS		0.01238498335904403	0.2899738471288478	0.248	0.189	1	acquired	B	ZNF721																						-0.41620639129268966	0.0017142214820789984	CD4+ T_t3.rpmi_no/acquired
									0.29605764651489186	-0.2985373978812164	0.111	0.127	1	acquired	B	SLC25A37		0.012569622753980166	-0.2537518109154724	0.544	0.56	1	acquired	B	ILF2																						0.2510090106962135	0.006658829770655157	CD4+ T_t3.rpmi_no/acquired
									0.31845025655256415	-0.28748301097019735	0.183	0.193	1	acquired	B	UFL1		0.01264612843315606	0.26288176415053077	0.436	0.353	1	acquired	B	RIPOR2																						0.25687088969752936	0.013346446744286675	CD4+ T_t3.rpmi_no/acquired
									0.3371791937782396	-0.26976478973069684	0.157	0.127	1	acquired	B	GTF2H5		0.012902607518725283	0.29723707819716205	0.766	0.704	1	acquired	B	BIRC3																						0.257804594229305	0.015684317636497764	CD4+ T_t3.rpmi_no/acquired
									0.34215276560499036	-0.2967406603908943	0.265	0.266	1	acquired	B	C9orf16		0.013861980488574217	-0.30122537008999606	0.155	0.209	1	acquired	B	CMTR2																						0.39054034715816144	0.04612350887397138	CD4+ T_t3.rpmi_no/acquired
									0.41423957340184797	-0.28547339846699393	0.377	0.383	1	acquired	B	LMNA		0.014680472762932644	0.2520101239475283	0.175	0.124	1	acquired	B	MAN1A1																						-0.43942933806271256	8.086743282769109e-29	CD8+ T_t3.rpmi_no/acquired
									0.4695793401028821	-0.2787722446266575	0.224	0.223	1	acquired	B	SPSB3		0.015192094909243645	-0.3028238309038218	0.716	0.728	1	acquired	B	GAPDH																						1.18756461483652	1.732680287985703e-27	CD8+ T_t3.rpmi_no/acquired
									0.5008231308471246	-0.28999913259003884	0.208	0.183	1	acquired	B	DNAJB1		0.01616766770882534	-0.32004399286470253	0.574	0.586	1	acquired	B	IFITM2																						-0.6615152480046862	4.7260274233467296e-27	CD8+ T_t3.rpmi_no/acquired
									0.5046783412912568	-0.2735760053162746	0.224	0.221	1	acquired	B	CDK2AP2		0.0197153911432576	0.2948462316316598	0.469	0.396	1	acquired	B	PIM3																						1.2366144096466418	8.011720315042764e-27	CD8+ T_t3.rpmi_no/acquired
									0.5180110316470441	-0.25886276006124814	0.1	0.109	1	acquired	B	ANKRD28		0.02065639806760776	-0.36610695596488757	0.118	0.16	1	acquired	B	BATF																						-0.7733786822597295	5.381493804200151e-25	CD8+ T_t3.rpmi_no/acquired
									0.5501619722850961	-0.2501940648489134	0.618	0.548	1	acquired	B	TXNIP		0.02094711973032024	-0.2854740297287214	0.152	0.199	1	acquired	B	KLHL36																						-0.688798027104875	9.930155358781515e-22	CD8+ T_t3.rpmi_no/acquired
									0.6058704404501922	-0.26881785984025575	0.289	0.264	1	acquired	B	MYC		0.02100107061004809	0.25901165075288146	0.219	0.162	1	acquired	B	KLF2																						-0.663010469646687	8.894902193372325e-21	CD8+ T_t3.rpmi_no/acquired
									0.6698403729454416	-0.2631965460112755	0.149	0.15	1	acquired	B	FBXO9		0.02102536051206202	-0.27563941952167803	0.454	0.487	1	acquired	B	SHFL																						1.2202618585565095	1.4474836652601096e-20	CD8+ T_t3.rpmi_no/acquired
									0.6767093252224352	-0.3136688233934397	0.49	0.426	1	acquired	B	IER5		0.02116842860113163	0.38806364291804973	0.613	0.574	1	acquired	B	IFITM1																						0.8001841734785078	3.0360086891434114e-20	CD8+ T_t3.rpmi_no/acquired
									0.7100838096668127	-0.393955709675625	0.288	0.282	1	acquired	B	KLF2		0.021617052494442943	0.27449094067548474	0.245	0.187	1	acquired	B	FABP5																						0.78466274077967	1.3423869061321065e-18	CD8+ T_t3.rpmi_no/acquired
									0.7246823770704869	0.5112543571650294	0.156	0.162	1	acquired	B	JCHAIN		0.022977845921078988	0.3017768639805942	0.301	0.239	1	acquired	B	DUSP2																						0.78219176603749	1.3955698822388022e-18	CD8+ T_t3.rpmi_no/acquired
									0.7346065333567586	-0.35668866185726333	0.21	0.198	1	acquired	B	ACAP1		0.023082160730454087	0.4322394298749641	0.345	0.284	1	acquired	B	HSPH1																						1.2566733640411574	1.5993874746980132e-18	CD8+ T_t3.rpmi_no/acquired
									0.7454250978811053	-0.26183513583002305	0.44	0.401	1	acquired	B	VPS28		0.023664958507658106	-0.2933713704216586	0.087	0.128	1	acquired	B	C15orf48																						0.7935872328192835	1.9383683354449926e-18	CD8+ T_t3.rpmi_no/acquired
									0.7543518738581712	-0.31259977372188374	0.332	0.32	1	acquired	B	IFI30		0.023912671119624217	0.35226632752659515	0.165	0.116	1	acquired	B	HEXIM1																						0.8341853863177128	1.3425662809618212e-17	CD8+ T_t3.rpmi_no/acquired
									0.7775296495477058	-0.28139292382505077	0.278	0.259	1	acquired	B	ALOX5AP		0.023935058403745983	-0.2709088492423606	0.431	0.467	1	acquired	B	YWHAQ																						-0.3596929358323111	1.141237787799919e-16	CD8+ T_t3.rpmi_no/acquired
									0.7827041123489629	-0.30277791782687735	0.166	0.15	1	acquired	B	CSKMT		0.025378458743192223	0.25631148309030394	0.436	0.367	1	acquired	B	ZNF292																						-0.48795392311090513	8.145243581029489e-16	CD8+ T_t3.rpmi_no/acquired
									0.8122367004391997	-0.2829168510637402	0.283	0.256	1	acquired	B	MAZ		0.02766601809319118	-0.318298838791121	0.17	0.217	1	acquired	B	LGALS3																						0.8199703687588591	1.2502106902923683e-15	CD8+ T_t3.rpmi_no/acquired
									0.8821218435772389	-0.3805236405216713	0.113	0.112	1	acquired	B	IER3		0.029080682606760586	0.2911449701205324	0.542	0.483	1	acquired	B	BCL2A1																						-0.2852349443631743	1.5722860273102636e-15	CD8+ T_t3.rpmi_no/acquired
									0.9146436232796182	-0.26749322490227523	0.407	0.353	1	acquired	B	IFNGR1		0.03132427494346483	0.2673273970608945	0.312	0.26	1	acquired	B	RASGEF1B																						-0.32831524773358733	3.0019267123869145e-15	CD8+ T_t3.rpmi_no/acquired
									4.648753827470822e-24	-0.6638669582032573	0.419	0.52	1.0215636535867131e-19	acquired	CD4+	CXCL8		0.03166226858697048	-0.28701557865248306	0.552	0.554	1	acquired	B	TYMP																						-0.5609238308436049	4.032973961490461e-15	CD8+ T_t3.rpmi_no/acquired
									7.322230409935659e-19	0.3677027609314356	0.422	0.265	1.609060132583361e-14	acquired	CD4+	LCP1		0.03192557796903923	-0.45889488931924394	0.123	0.166	1	acquired	B	MMP7																						0.6322750107370765	4.973253100805956e-15	CD8+ T_t3.rpmi_no/acquired
									1.3904149085308505e-18	-0.6453500625831907	0.232	0.341	3.055436761496544e-14	acquired	CD4+	CCL3		0.032180404923562694	-0.26709119573709006	0.245	0.292	1	acquired	B	GNG10																						0.6367013198454581	2.317555399218473e-14	CD8+ T_t3.rpmi_no/acquired
									8.941156121936092e-17	-0.6676757013284031	0.138	0.232	1.9648190577954563e-12	acquired	CD4+	CCL4L2		0.032210967944962796	0.2707580287880373	0.118	0.079	1	acquired	B	MDN1																						-0.5073163527039077	1.1870077578213303e-13	CD8+ T_t3.rpmi_no/acquired
									1.0668348782645091e-16	0.2702382067992575	0.401	0.25	2.3443696449862586e-12	acquired	CD4+	TRIP12		0.03792813230876406	-0.33073613576695693	0.247	0.29	1	acquired	B	CACNA1A																						0.45057411206160136	1.3283545331187137e-13	CD8+ T_t3.rpmi_no/acquired
									1.9019057095868216e-16	0.30583030184647453	0.336	0.202	4.17943779681704e-12	acquired	CD4+	EMB		0.04019713958732022	-0.27381186385730877	0.078	0.112	1	acquired	B	AL133330.1																						0.7102612183142463	1.480397586002314e-13	CD8+ T_t3.rpmi_no/acquired
									6.023912887106879e-16	-0.5804965239835673	0.306	0.404	1.3237548569417366e-11	acquired	CD4+	IL1B		0.04551584226194784	0.2500581121087345	0.266	0.215	1	acquired	B	SERTAD1																						0.2945984981034391	4.1245987827099336e-13	CD8+ T_t3.rpmi_no/acquired
									7.249763873136437e-15	0.2902558266274826	0.454	0.305	1.593135611121732e-10	acquired	CD4+	LBH		0.05077891002559891	-0.312388965915948	0.355	0.389	1	acquired	B	IFNGR1																						0.8065514516519743	7.622615316892356e-13	CD8+ T_t3.rpmi_no/acquired
									8.651302915305459e-15	-0.5144274645102531	0.087	0.165	1.9011238156383746e-10	acquired	CD4+	CCL3L1		0.0545799026701072	0.3452224411142293	0.315	0.264	1	acquired	B	MYC																						-0.2746646942657449	1.8260879397792186e-12	CD8+ T_t3.rpmi_no/acquired
									1.2435940552554884e-14	0.25008046529820316	0.45	0.299	2.7327979364239357e-10	acquired	CD4+	TNFRSF25		0.06692899787975919	0.342114072415316	0.725	0.682	1	acquired	B	IGHM																						0.8298097225797575	3.272844665143026e-12	CD8+ T_t3.rpmi_no/acquired
									1.4609948772811647e-14	0.2735374680885987	0.531	0.376	3.2105362428253596e-10	acquired	CD4+	KIF2A		0.07016544337176549	0.32329898874166707	0.322	0.282	1	acquired	B	HLA-DMB																						0.7256863478254449	3.922884426798606e-12	CD8+ T_t3.rpmi_no/acquired
									1.661897596864318e-14	0.3922312577971554	0.499	0.366	3.6520199691093387e-10	acquired	CD4+	SESN3		0.07019831772546878	0.5103708368837345	0.144	0.108	1	acquired	B	FOS																						-0.5450193855633296	3.960116164238057e-12	CD8+ T_t3.rpmi_no/acquired
									5.722737958360341e-14	0.32442908691844796	0.208	0.109	1.2575716663496849e-9	acquired	CD4+	KIAA1109		0.07760202959895597	0.3872138116358643	0.165	0.199	1	acquired	B	CCL4L2																						-0.29126005828959034	8.744295704643622e-12	CD8+ T_t3.rpmi_no/acquired
									3.913217540330605e-13	-0.512920002306033	0.619	0.641	8.599295544876503e-9	acquired	CD4+	TAGLN2		0.08693644009486394	-0.27876369614004837	0.092	0.12	1	acquired	B	ATP2B1-AS1																						-0.4679231165627015	1.1466422653769441e-11	CD8+ T_t3.rpmi_no/acquired
									8.212646842987415e-13	-0.5117045902517983	0.28	0.363	1.8047291437464846e-8	acquired	CD4+	CCL4		0.09001567413058206	-0.2548535324326622	0.654	0.647	1	acquired	B	SOCS1																						-0.5434015589698631	1.4178610149250187e-11	CD8+ T_t3.rpmi_no/acquired
									4.2527092605413885e-12	0.28051979218931167	0.224	0.13	9.345328600039701e-8	acquired	CD4+	DUSP16		0.0917187750696918	-0.25971119167937096	0.17	0.199	1	acquired	B	GID8																						0.6367953784110626	1.504973954557172e-11	CD8+ T_t3.rpmi_no/acquired
									7.372061910886295e-12	0.26835611621598643	0.575	0.431	1.6200106049172634e-7	acquired	CD4+	TUT4		0.09235184931843073	-0.2652506267060196	0.152	0.181	1	acquired	B	TOR3A																						-0.35427812680440063	2.4249885484370392e-11	CD8+ T_t3.rpmi_no/acquired
									7.473971776607655e-12	0.25788733025333566	0.208	0.116	1.6424052979095323e-7	acquired	CD4+	UTRN		0.10676999501840925	-0.2556855779285514	0.6	0.617	1	acquired	B	ADAM28																						0.35451195641850575	5.715955663583121e-11	CD8+ T_t3.rpmi_no/acquired
									5.315605072359633e-11	0.2747383911747636	0.383	0.264	1.1681042146510292e-6	acquired	CD4+	MIA3		0.11372780181946168	-0.32768176957842043	0.27	0.294	1	acquired	B	ANXA11																						-0.4946969055153492	1.6094464884579312e-10	CD8+ T_t3.rpmi_no/acquired
									8.71551833036069e-11	0.2691755676318741	0.5	0.371	1.9152351530967615e-6	acquired	CD4+	IFITM1		0.11793487286177246	-0.3638326180930129	0.493	0.485	1	acquired	B	CXCL8																						-0.3421572113800502	1.7033901441503148e-10	CD8+ T_t3.rpmi_no/acquired
									1.2662183520279176e-10	0.29244625601872687	0.282	0.181	2.782514828581349e-6	acquired	CD4+	FGD3		0.1295293838331767	0.37051408331727065	0.485	0.446	1	acquired	B	HSPA5																						-0.32692642357605495	2.428127131160933e-10	CD8+ T_t3.rpmi_no/acquired
									4.5871338988650727e-10	-0.433073565439523	0.705	0.737	1.0080226742755997e-5	acquired	CD4+	ANXA1		0.1368814480415703	-0.29346454730351645	0.658	0.655	1	acquired	B	GBP1																						0.4837926518550173	2.96512094958131e-10	CD8+ T_t3.rpmi_no/acquired
									5.154198982918018e-10	-0.29176807745220845	0.945	0.945	1.1326352264962344e-5	acquired	CD4+	VIM		0.14600137475598593	-0.26838378868749535	0.185	0.211	1	acquired	B	RHBDF2																						0.5348729392146284	4.5183785312847545e-10	CD8+ T_t3.rpmi_no/acquired
									6.621035143518782e-10	0.25011198797156675	0.415	0.301	1.4549724727882523e-5	acquired	CD4+	KLF3		0.14970321984876567	-0.25602956718222525	0.178	0.205	1	acquired	B	TSPAN13																						-0.3822892028141407	7.868636279308495e-10	CD8+ T_t3.rpmi_no/acquired
									4.73241156763285e-9	0.2586461412599128	0.25	0.166	1.0399474419873188e-4	acquired	CD4+	JUN		0.16363511115085017	-0.25804703674019125	0.281	0.312	1	acquired	B	DYNC1H1																						-0.6218659828833453	1.192265722996749e-9	CD8+ T_t3.rpmi_no/acquired
									9.005312526973472e-9	0.2707443345267917	0.516	0.404	1.9789174278024205e-4	acquired	CD4+	C1orf56		0.20247252882056305	-0.26259888693982136	0.237	0.256	1	acquired	B	RAB27A																						-0.3353497715746405	1.2874721618930812e-9	CD8+ T_t3.rpmi_no/acquired
									1.0819387760420349e-7	-0.27335329371343864	0.664	0.677	0.0023775604603523716	acquired	CD4+	LRRFIP1		0.2328649276341739	-0.2772719850439548	0.111	0.087	1	acquired	B	MYADM																						-0.36258824413321733	1.2883833883611346e-9	CD8+ T_t3.rpmi_no/acquired
									1.3096784158770466e-6	-0.2555350760319688	0.526	0.557	0.0287801831888981	acquired	CD4+	CRIP1		0.23959330108019514	0.38304659696093113	0.477	0.438	1	acquired	B	MIR155HG																						-0.30379164272844505	1.335139739585767e-9	CD8+ T_t3.rpmi_no/acquired
									3.871992778336517e-6	-0.3526308842869743	0.619	0.617	0.08508704130394497	acquired	CD4+	ZFP36		0.25661691155311006	0.2733592408216694	0.154	0.132	1	acquired	B	EAF2																						0.4049518748504566	2.0078589478467573e-9	CD8+ T_t3.rpmi_no/acquired
									4.554663861740866e-6	0.28037590358473086	0.117	0.069	0.10008873836175552	acquired	CD4+	PLCG2		0.2688260348548235	0.26404397022301307	0.466	0.428	1	acquired	B	PPP1R15A																						-0.4961697237548286	3.1330654253141773e-9	CD8+ T_t3.rpmi_no/acquired
									7.277258561942415e-6	-0.2966248303076375	0.078	0.12	0.15991775689868457	acquired	CD4+	CXCL2		0.3558422217216072	-0.2573218907333794	0.103	0.118	1	acquired	B	ANXA1																						0.5116796523880276	3.6499385701761534e-9	CD8+ T_t3.rpmi_no/acquired
									2.0279890558448242e-4	-0.26374888753365155	0.549	0.549	1	acquired	CD4+	CD99		0.42222398346280765	-0.3447973282668234	0.18	0.187	1	acquired	B	PBXIP1																						-0.2986771647298241	3.793930001952383e-9	CD8+ T_t3.rpmi_no/acquired
									0.001010004764485386	-0.3399462486384504	0.078	0.106	1	acquired	CD4+	CXCL3		0.43740529009256707	0.33301618583783865	0.397	0.379	1	acquired	B	CRIP1																						-0.36357649051154217	6.876578859907067e-9	CD8+ T_t3.rpmi_no/acquired
									0.0024243899559370243	-0.2854409998828442	0.327	0.34	1	acquired	CD4+	TMEM259		0.4396628805378072	0.279404483303892	0.306	0.272	1	acquired	B	ID3																						0.5267290974891057	1.0868824766683086e-8	CD8+ T_t3.rpmi_no/acquired
									0.0026020883697972126	-0.2625600175527105	0.516	0.492	1	acquired	CD4+	CD81		0.705503626857588	-0.2573993085085373	0.423	0.414	1	acquired	B	ADGRE5																						0.4678940884289049	1.1321429274454686e-8	CD8+ T_t3.rpmi_no/acquired
									0.0031862797536868536	-0.29145232165455726	0.091	0.117	1	acquired	CD4+	CRIP2		0.7449815388107339	-1.3767074660226666	0.145	0.14	1	acquired	B	IGLC3																						-0.3921045967578194	1.4504649953190879e-8	CD8+ T_t3.rpmi_no/acquired
									0.003258592575886243	-0.32901760269129743	0.255	0.274	1	acquired	CD4+	NFKB2		0.9498578210768234	0.32489394176991393	0.144	0.142	1	acquired	B	CYTOR																						0.8556546087721166	1.663968530864364e-8	CD8+ T_t3.rpmi_no/acquired
									0.0044183473364425505	-0.3633217840742655	0.5	0.493	1	acquired	CD4+	CD74		1.15725666121611e-31	-0.7730466626995471	0.232	0.388	2.5430715130224015e-27	acquired	CD4+	CCL3																						0.4807748211362177	1.9416269910602694e-8	CD8+ T_t3.rpmi_no/acquired
									0.004529475887491754	-0.3402449755659789	0.537	0.513	1	acquired	CD4+	NFKBIA		3.423083282038836e-30	-0.841147629010303	0.252	0.402	7.522225512280341e-26	acquired	CD4+	CCL4																						-0.26154600924239535	2.2654222704928457e-8	CD8+ T_t3.rpmi_no/acquired
									0.01284511914250804	-0.25935211832851346	0.305	0.321	1	acquired	CD4+	PPP1R15A		6.08246652623896e-26	-0.7604550045480123	0.083	0.197	1.3366220191410116e-21	acquired	CD4+	CCL3L1																						0.4569952931448551	4.431521918663591e-8	CD8+ T_t3.rpmi_no/acquired
									0.01698992123897734	-0.3694909765169092	0.083	0.103	1	acquired	CD4+	HLA-DRB1		1.3064920238584162e-24	0.3971511132375589	0.858	0.758	2.8710162224288695e-20	acquired	CD4+	STAT1																						-0.36365141359884134	4.658930071845708e-8	CD8+ T_t3.rpmi_no/acquired
									0.03461960404644704	-0.3220352633552026	0.449	0.434	1	acquired	CD4+	FAM118A		1.3654997519053465e-24	-0.7394761658857619	0.11	0.228	3.000685704811999e-20	acquired	CD4+	CCL4L2																						0.3562778486197131	4.8723368430800835e-8	CD8+ T_t3.rpmi_no/acquired
									0.05309125941475446	-0.2687583402764814	0.116	0.132	1	acquired	CD4+	HLA-DRA		7.366015996244019e-22	-0.7322814267760329	0.343	0.457	1.618682015174623e-17	acquired	CD4+	IL1B																						0.2960450869809632	5.354281536381982e-8	CD8+ T_t3.rpmi_no/acquired
									0.2246097363354543	-0.3341249810800211	0.161	0.168	1	acquired	CD4+	MYADM		1.203308351968507e-20	-0.7814777834988247	0.432	0.525	2.644270103450794e-16	acquired	CD4+	CXCL8																						0.5714580867251524	5.410011574731745e-8	CD8+ T_t3.rpmi_no/acquired
									7.483286673140529e-21	-0.5939867759490483	0.993	0.993	1.6444522464226313e-16	acquired	CD8+	VIM		8.700788973435778e-19	0.311673220740015	0.891	0.809	1.9119983769125125e-14	acquired	CD4+	SMCHD1																						0.5045436719745036	5.431546324482513e-8	CD8+ T_t3.rpmi_no/acquired
									6.456848974316488e-16	0.4574044920247067	0.614	0.348	1.4188925621060484e-11	acquired	CD8+	XIST		2.4744598472723635e-17	0.34885213895858014	0.653	0.521	5.437625514381019e-13	acquired	CD4+	OAS2																						-0.39572495472800684	6.034482831693164e-8	CD8+ T_t3.rpmi_no/acquired
									1.3745676725811483e-15	0.5109191967881723	0.806	0.625	3.020612460497073e-11	acquired	CD8+	SLFN5		3.4563313454647096e-17	0.3765660376400879	0.668	0.545	7.595288131658699e-13	acquired	CD4+	RESF1																						0.5431981260943016	7.176635734965342e-8	CD8+ T_t3.rpmi_no/acquired
									3.373070757583291e-13	0.4305684266092722	0.472	0.25	7.4123229897892825e-9	acquired	CD8+	TMPO		4.871650265354899e-17	0.38756300169318214	0.366	0.236	1.0705451458117391e-12	acquired	CD4+	LCP1																						0.5144043260491598	7.875713219773748e-8	CD8+ T_t3.rpmi_no/acquired
									1.7689374512876908e-11	0.42015538366039373	0.636	0.434	3.8872400492047004e-7	acquired	CD8+	TGFBR2		3.3388136790765523e-16	-0.42833139933940156	0.666	0.727	7.337043059770723e-12	acquired	CD4+	LRRFIP1																						0.5336775786897678	9.216228503887962e-8	CD8+ T_t3.rpmi_no/acquired
									1.9928237789641062e-11	0.4043861734803085	0.747	0.55	4.3792302542736233e-7	acquired	CD8+	RIPOR2		1.3559876907246313e-15	-0.467173950732656	0.933	0.942	2.9797829503673775e-11	acquired	CD4+	VIM																						0.38103098377151934	1.0056002118904206e-7	CD8+ T_t3.rpmi_no/acquired
									2.5270770897840467e-11	0.38386414097252874	0.792	0.614	5.553251904800443e-7	acquired	CD8+	GCC2		2.178782652920832e-15	0.3846899238346262	0.379	0.261	4.787874879793528e-11	acquired	CD4+	PDE3B																						-0.42901088452717673	1.5111420575965876e-7	CD8+ T_t3.rpmi_no/acquired
									3.212618277702592e-11	0.34695892703144615	0.824	0.672	7.059728665251446e-7	acquired	CD8+	ETS1		2.48144784238984e-15	0.31707361380008603	0.727	0.605	5.4529816336516733e-11	acquired	CD4+	ETS1																						-0.42567282921766525	1.5964500141858727e-7	CD8+ T_t3.rpmi_no/acquired
									4.6446362263087436e-11	0.378526845962313	0.772	0.625	1.0206588107313464e-6	acquired	CD8+	BCL11B		2.8547809442932643e-15	-0.5046668330976183	0.572	0.637	6.273381125084448e-11	acquired	CD4+	TAGLN2																						-0.4384417049700584	1.7838238976856826e-7	CD8+ T_t3.rpmi_no/acquired
									7.51166353732024e-11	0.39452555029020564	0.679	0.464	1.6506880623261227e-06	acquired	CD8+	HP1BP3		3.1215754942663213e-15	0.3406386206890537	0.404	0.273	6.859662148650241e-11	acquired	CD4+	TNFRSF25																						0.544655448407856	2.7548067262660176e-7	CD8+ T_t3.rpmi_no/acquired
									1.4261567244196074e-10	0.42646261534205876	0.651	0.466	3.1339794019120873e-6	acquired	CD8+	PDE3B		4.1480525476251165e-15	0.4969412213778672	0.505	0.392	9.115345473406194e-11	acquired	CD4+	SESN3																						-0.41947215402930293	2.8724790057886844e-7	CD8+ T_t3.rpmi_no/acquired
									1.6675124052316714e-10	0.37266093263185296	0.408	0.222	3.6643585104965977e-6	acquired	CD8+	ERBIN		7.957045982943194e-15	0.2873967278089218	0.622	0.479	1.748560854751767e-10	acquired	CD4+	DDX39B																						-0.346285016171358	3.2254422507246796e-7	CD8+ T_t3.rpmi_no/acquired
									2.1553648996395068e-10	0.42894977839619175	0.731	0.528	4.736414366957816e-6	acquired	CD8+	SMCHD1		1.5918748177887785e-14	0.3437501905047238	0.471	0.342	3.4981449120908406e-10	acquired	CD4+	EPB41																						-0.4723576161981329	3.562948696444015e-7	CD8+ T_t3.rpmi_no/acquired
									2.756171622092741e-10	-0.5565793758140254	0.772	0.781	6.056687139548798e-6	acquired	CD8+	TAGLN2		2.947318154270284e-14	0.29939543122407763	0.492	0.357	6.476731644008948e-10	acquired	CD4+	KIF2A																						0.5116082875233326	4.548239863215684e-7	CD8+ T_t3.rpmi_no/acquired
									4.5406565253412584e-10	0.3431060326258284	0.635	0.434	9.978092714437415e-6	acquired	CD8+	LNPEP		1.3913816951441354e-13	0.3265431198474049	0.698	0.59	3.0575612750792376e-9	acquired	CD4+	MBP																						-0.4770233386425027	4.6180493938647047e-7	CD8+ T_t3.rpmi_no/acquired
									5.277957070269851e-10	0.3228288372568673	0.834	0.685	1.1598310661917997e-5	acquired	CD8+	MSN		3.0603821817538545e-13	-0.5225736529983429	0.712	0.776	6.725189844404095e-9	acquired	CD4+	ANXA1																						0.38273977559719174	5.437045391313431e-7	CD8+ T_t3.rpmi_no/acquired
									6.314245803945061e-10	0.28410885314911116	0.373	0.197	1.3875555154169271e-5	acquired	CD8+	RBM27		5.158447982962973e-13	0.3393531278868387	0.426	0.315	1.1335689442561134e-8	acquired	CD4+	TRANK1																						-0.27092751709850127	5.923951946496311e-7	CD8+ T_t3.rpmi_no/acquired
[truncated: 1,489 more rows]
[truncated: 9 more columns]

## Sheet: Fig 5
DEG lists										fig 5E:	DEG lists																same table of DEGs as fig 4A
[truncated: 2,521 more rows]

## Sheet: Fig S2 & S3
data for selected participants including age and vaccine take for 300BCG and Indian revaccination cohort
[truncated: 45 more rows]

[truncated: 2 more sheets: fig S6, fig S7]
